# Supplementary material for: N-[(E)-4-(Methyl­sulfon­yl)benzyl­idene]-3-nitro­aniline
Source: Acta Crystallogr Sect E Struct Rep Online. 2011 Aug 11;67(Pt 9):o2291. doi: 10.1107/S1600536811031539 (PMC3200823; doi:10.1107/S1600536811031539)
Supplement: Supplementary file 1 [file e-67-o2291-sup1.cif]

##############################################################################
#                                                                            #
# This CIF contains the data in a paper accepted for publication in          #
# Acta Crystallographica Section E. It conforms to the requirements of       #
# Notes for Authors for Acta Crystallographica Section E, and has been       #
# peer reviewed under the auspices of the IUCr Commission on Journals.       #
#                                                                            #
# Full details of the Crystallographic Information File format               #
# are given in the paper "The Crystallographic Information File (CIF):       #
# a New Standard Archive File for Crystallography" by S. R. Hall, F. H.      #
# Allen and I. D. Brown [Acta Cryst. (1991), A47, 655-685].                  #
#                                                                            #
# The current version of the core CIF dictionary is obtainable from          #
# ftp://ftp.iucr.org/pub/cif_core.dic.                                       #
#                                                                            #
# Software is freely available for graphical display of the structure(s)     #
# in this CIF. For information consult the CIF software page                 #
# http://www.iucr.org/resources/cif/software.                                #
#                                                                            #
# This file may be used for bona fide research purposes within the           #
# scientific community so long as proper attribution is given to the journal # 
# article from which it was obtained.                                        #
#                                                                            #
##############################################################################
data_global
_audit_creation_method     'form.cif (version 2.0)'
_journal_data_validation_number     ?
_journal_date_recd_electronic     2011-07-21
_journal_date_accepted     2011-08-04
_journal_name_full     'Acta Crystallographica, Section E'
_journal_year     2011
_journal_volume     67
_journal_issue      9
_journal_page_first     o2291
_journal_page_last     o2291
_journal_paper_category     QO
_journal_coeditor_code     ZS2133
_publ_contact_author_name     'Qian, Shao-Song'
_publ_contact_author_address
;
School of Life Sciences
ShanDong University of Technology
Zibo 255049
People's Republic of China
;
_publ_contact_author_email     'njuqss@yahoo.com.cn'
_publ_contact_author_fax     '0086-533-2780271'
_publ_contact_author_phone     '0086-533-2780271'
_publ_section_title
;
<i>N</i>-[(<i>E</i>)-4-(Methylsulfonyl)benzylidene]-3-nitroaniline
;
loop_
    _publ_author_name
    _publ_author_address
    'Chen, Yue-Hu'
;
School of Life Sciences
ShanDong University of Technology
ZiBo 255049
People's Republic of China
;
    'Ge, Rong-Bao'
;
School of Life Sciences
ShanDong University of Technology
ZiBo 255049
People's Republic of China
;
    'Liu, Hua-Jian'
;
School of Life Sciences
ShanDong University of Technology
ZiBo 255049
People's Republic of China
;
    'Qian, Shao-Song'
;
School of Life Sciences
ShanDong University of Technology
ZiBo 255049
People's Republic of China
;
data_I
_audit_creation_method     SHELXL-97
_chemical_name_systematic
;
<i>N</i>-[(<i>E</i>)-4-(Methylsulfonyl)benzylidene]-3-nitroaniline
;
_chemical_name_common     ?
_chemical_formula_moiety     'C14 H12 N2 O4 S'
_chemical_formula_sum     'C14 H12 N2 O4 S'
_chemical_formula_iupac     'C14 H12 N2 O4 S'
_chemical_formula_weight     304.32
_chemical_melting_point     ?
_symmetry_cell_setting     monoclinic
_symmetry_space_group_name_H-M     'P 21/n'
_symmetry_space_group_name_Hall     '-P 2yn'
loop_
    _symmetry_equiv_pos_as_xyz
    'x, y, z'
    '-x+1/2, y+1/2, -z+1/2'
    '-x, -y, -z'
    'x-1/2, -y-1/2, z-1/2'
_cell_length_a     12.707(7)
_cell_length_b     8.669(5)
_cell_length_c     14.257(8)
_cell_angle_alpha     90.00
_cell_angle_beta     114.140(5)
_cell_angle_gamma     90.00
_cell_volume     1433.2(14)
_cell_formula_units_Z     4
_cell_measurement_reflns_used     3721
_cell_measurement_theta_min     2.81
_cell_measurement_theta_max     25.96
_cell_measurement_temperature     296(2)
_exptl_crystal_description     block
_exptl_crystal_colour     yellow
_exptl_crystal_size_max     0.25
_exptl_crystal_size_mid     0.23
_exptl_crystal_size_min     0.21
_exptl_crystal_density_diffrn     1.410
_exptl_crystal_density_meas     ?
_exptl_crystal_density_method     'not measured'
_exptl_crystal_F_000     632
_exptl_absorpt_coefficient_mu     0.243
_exptl_absorpt_correction_type     multi-scan
_exptl_absorpt_process_details     '(SADABS; Bruker, 2004)'
_exptl_absorpt_correction_T_min     0.9418
_exptl_absorpt_correction_T_max     0.9508
_exptl_special_details
;
;
_diffrn_ambient_temperature     296(2)
_diffrn_radiation_type     MoK\a
_diffrn_radiation_wavelength     0.71073
_diffrn_radiation_source     'fine-focus sealed tube'
_diffrn_radiation_monochromator     graphite
_diffrn_measurement_device_type     'Bruker APEXII CCD'
_diffrn_measurement_method     '\f and \w'
_diffrn_detector_area_resol_mean     ?
_diffrn_reflns_number     9119
_diffrn_reflns_av_R_equivalents     0.0259
_diffrn_reflns_av_sigmaI/netI     0.0251
_diffrn_reflns_theta_min     2.79
_diffrn_reflns_theta_max     25.04
_diffrn_reflns_theta_full     25.04
_diffrn_measured_fraction_theta_max     0.995
_diffrn_measured_fraction_theta_full     0.995
_diffrn_reflns_limit_h_min     -15
_diffrn_reflns_limit_h_max     15
_diffrn_reflns_limit_k_min     -10
_diffrn_reflns_limit_k_max     9
_diffrn_reflns_limit_l_min     -16
_diffrn_reflns_limit_l_max     16
_diffrn_standards_number     0
_diffrn_standards_interval_count     .
_diffrn_standards_interval_time     .
_diffrn_standards_decay_%     ?
_refine_special_details
;
 Refinement of F^2^ against ALL reflections.  The weighted R-factor wR and
 goodness of fit S are based on F^2^, conventional R-factors R are based
 on F, with F set to zero for negative F^2^. The threshold expression of
 F^2^ > 2sigma(F^2^) is used only for calculating R-factors(gt) etc. and is
 not relevant to the choice of reflections for refinement.  R-factors based
 on F^2^ are statistically about twice as large as those based on F, and R-
 factors based on ALL data will be even larger.
;
_reflns_number_total     2525
_reflns_number_gt     1937
_reflns_threshold_expression     I>2\s(I)
_refine_ls_structure_factor_coef     Fsqd
_refine_ls_matrix_type     full
_refine_ls_R_factor_all     0.0571
_refine_ls_R_factor_gt     0.0369
_refine_ls_wR_factor_gt     0.0846
_refine_ls_wR_factor_ref     0.1023
_refine_ls_goodness_of_fit_ref     1.022
_refine_ls_restrained_S_all     1.022
_refine_ls_number_reflns     2525
_refine_ls_number_parameters     192
_refine_ls_number_restraints     0
_refine_ls_hydrogen_treatment     constr
_refine_ls_weighting_scheme     calc
_refine_ls_weighting_details
         'calc w=1/[\s^2^(Fo^2^)+(0.0358P)^2^+0.9892P] where P=(Fo^2^+2Fc^2^)/3'
_atom_sites_solution_hydrogens     geom
_atom_sites_solution_primary     direct
_atom_sites_solution_secondary     difmap
_refine_ls_shift/su_max     0.000
_refine_ls_shift/su_mean     0.000
_refine_diff_density_max     0.280
_refine_diff_density_min     -0.213
_refine_ls_extinction_method     'SHELXL97 (Sheldrick, 2008)'
_refine_ls_extinction_coef     0.0103(10)
_refine_ls_extinction_expression
                                  'Fc^*^=kFc[1+0.001xFc^2^\l^3^/sin(2\q)]^-1/4^'
loop_
    _atom_type_symbol
    _atom_type_description
    _atom_type_scat_dispersion_real
    _atom_type_scat_dispersion_imag
    _atom_type_scat_source
    'C' 'C' 0.0033 0.0016
                         'International Tables Vol C Tables 4.2.6.8 and 6.1.1.4'
    'H' 'H' 0.0000 0.0000
                         'International Tables Vol C Tables 4.2.6.8 and 6.1.1.4'
    'N' 'N' 0.0061 0.0033
                         'International Tables Vol C Tables 4.2.6.8 and 6.1.1.4'
    'O' 'O' 0.0106 0.0060
                         'International Tables Vol C Tables 4.2.6.8 and 6.1.1.4'
    'S' 'S' 0.1246 0.1234
                         'International Tables Vol C Tables 4.2.6.8 and 6.1.1.4'
_computing_data_collection     'APEX2 (Bruker, 2004)'
_computing_cell_refinement     'SAINT (Bruker, 2004)'
_computing_data_reduction     'SAINT (Bruker, 2004)'
_computing_structure_solution     'SHELXS97 (Sheldrick, 2008)'
_computing_structure_refinement     'SHELXL97 (Sheldrick, 2008)'
_computing_molecular_graphics     'SHELXTL (Sheldrick, 2008)'
_computing_publication_material     'SHELXTL (Sheldrick, 2008)'
loop_
    _atom_site_type_symbol
    _atom_site_label
    _atom_site_fract_x
    _atom_site_fract_y
    _atom_site_fract_z
    _atom_site_U_iso_or_equiv
    _atom_site_adp_type
    _atom_site_calc_flag
    _atom_site_refinement_flags
    _atom_site_occupancy
    _atom_site_symmetry_multiplicity
    _atom_site_disorder_assembly
    _atom_site_disorder_group
    C C1 1.01452(18) 0.6909(2) 0.10542(17) 0.0405(5) Uani d . 1 1 . .
    C C2 1.0352(2) 0.5465(3) 0.15075(18) 0.0475(6) Uani d . 1 1 . .
    H H2 1.1079 0.5208 0.2000 0.057 Uiso calc R 1 1 . .
    C C3 0.9452(2) 0.4404(3) 0.12122(18) 0.0498(6) Uani d . 1 1 . .
    H H3 0.9580 0.3433 0.1515 0.060 Uiso calc R 1 1 . .
    C C4 0.83654(19) 0.4776(3) 0.04718(17) 0.0420(5) Uani d . 1 1 . .
    C C5 0.8187(2) 0.6221(3) 0.00106(19) 0.0507(6) Uani d . 1 1 . .
    H H5 0.7467 0.6471 -0.0496 0.061 Uiso calc R 1 1 . .
    C C6 0.90665(19) 0.7287(3) 0.02969(18) 0.0500(6) Uani d . 1 1 . .
    H H6 0.8941 0.8253 -0.0013 0.060 Uiso calc R 1 1 . .
    C C7 0.7403(2) 0.3652(3) 0.01717(18) 0.0479(6) Uani d . 1 1 . .
    H H7 0.7518 0.2703 0.0503 0.058 Uiso calc R 1 1 . .
    C C8 0.5512(2) 0.2885(3) -0.08472(18) 0.0496(6) Uani d . 1 1 . .
    C C9 0.5682(2) 0.1309(3) -0.09320(17) 0.0485(6) Uani d . 1 1 . .
    H H9 0.6417 0.0912 -0.0765 0.058 Uiso calc R 1 1 . .
    C C10 0.4727(2) 0.0354(3) -0.12720(17) 0.0504(6) Uani d . 1 1 . .
    C C11 0.3618(2) 0.0891(4) -0.1524(2) 0.0648(8) Uani d . 1 1 . .
    H H11 0.2994 0.0217 -0.1736 0.078 Uiso calc R 1 1 . .
    C C12 0.3465(2) 0.2452(4) -0.1451(2) 0.0703(8) Uani d . 1 1 . .
    H H12 0.2728 0.2841 -0.1621 0.084 Uiso calc R 1 1 . .
    C C13 0.4393(2) 0.3445(3) -0.1129(2) 0.0640(7) Uani d . 1 1 . .
    H H13 0.4273 0.4499 -0.1099 0.077 Uiso calc R 1 1 . .
    N N1 0.64205(17) 0.3974(2) -0.05349(16) 0.0530(5) Uani d . 1 1 . .
    N N2 0.4908(2) -0.1309(3) -0.13755(16) 0.0634(6) Uani d . 1 1 . .
    O O1 1.22903(14) 0.7666(2) 0.21956(15) 0.0694(6) Uani d . 1 1 . .
    O O2 1.13137(15) 0.8930(2) 0.05065(14) 0.0609(5) Uani d . 1 1 . .
    C C14 1.0752(2) 0.9783(3) 0.1990(2) 0.0600(7) Uani d . 1 1 . .
    H H14A 1.0613 0.9364 0.2552 0.090 Uiso calc R 1 1 . .
    H H14B 1.0048 1.0201 0.1486 0.090 Uiso calc R 1 1 . .
    H H14C 1.1320 1.0585 0.2238 0.090 Uiso calc R 1 1 . .
    O O4 0.5876(2) -0.1747(2) -0.12006(19) 0.0886(7) Uani d . 1 1 . .
    O O5 0.4073(2) -0.2168(3) -0.1646(2) 0.1008(8) Uani d . 1 1 . .
    S S1 1.12545(5) 0.83166(7) 0.14267(5) 0.0477(2) Uani d . 1 1 . .
loop_
    _atom_site_aniso_label
    _atom_site_aniso_U_11
    _atom_site_aniso_U_22
    _atom_site_aniso_U_33
    _atom_site_aniso_U_12
    _atom_site_aniso_U_13
    _atom_site_aniso_U_23
    C1 0.0409(11) 0.0355(12) 0.0461(12) 0.0032(10) 0.0189(10) -0.0023(10)
    C2 0.0451(13) 0.0397(13) 0.0495(13) 0.0046(11) 0.0109(10) 0.0002(11)
    C3 0.0609(15) 0.0332(12) 0.0526(14) 0.0031(11) 0.0205(12) 0.0031(10)
    C4 0.0447(12) 0.0378(13) 0.0455(12) -0.0008(10) 0.0204(10) -0.0055(10)
    C5 0.0425(13) 0.0461(14) 0.0567(14) 0.0027(11) 0.0132(11) 0.0048(11)
    C6 0.0482(13) 0.0381(13) 0.0581(15) 0.0026(11) 0.0161(11) 0.0090(11)
    C7 0.0551(14) 0.0400(13) 0.0518(14) -0.0005(11) 0.0250(12) -0.0037(11)
    C8 0.0471(13) 0.0506(15) 0.0488(14) -0.0002(11) 0.0174(11) -0.0008(11)
    C9 0.0424(12) 0.0519(15) 0.0475(13) 0.0001(11) 0.0147(10) 0.0013(11)
    C10 0.0514(14) 0.0535(15) 0.0433(13) -0.0007(12) 0.0161(11) 0.0014(11)
    C11 0.0479(15) 0.081(2) 0.0619(17) -0.0114(14) 0.0186(12) -0.0038(15)
    C12 0.0443(14) 0.084(2) 0.0773(19) 0.0097(14) 0.0189(13) -0.0106(17)
    C13 0.0541(15) 0.0622(17) 0.0695(17) 0.0086(13) 0.0191(13) -0.0076(14)
    N1 0.0483(12) 0.0473(12) 0.0613(13) -0.0043(10) 0.0202(10) -0.0040(10)
    N2 0.0696(15) 0.0529(14) 0.0540(13) -0.0085(13) 0.0114(11) 0.0022(11)
    O1 0.0432(9) 0.0555(11) 0.0905(14) 0.0030(8) 0.0081(9) 0.0054(10)
    O2 0.0639(11) 0.0529(11) 0.0763(12) -0.0058(9) 0.0392(10) 0.0029(9)
    C14 0.0634(16) 0.0438(15) 0.0705(17) -0.0047(12) 0.0249(14) -0.0131(13)
    O4 0.0781(15) 0.0586(13) 0.1134(18) 0.0129(11) 0.0232(13) 0.0019(12)
    O5 0.0914(16) 0.0647(14) 0.1174(19) -0.0310(13) 0.0134(14) -0.0079(13)
    S1 0.0405(3) 0.0382(3) 0.0612(4) 0.0001(3) 0.0177(3) -0.0009(3)
_geom_special_details
;
 All esds (except the esd in the dihedral angle between two l.s. planes)
 are estimated using the full covariance matrix.  The cell esds are taken
 into account individually in the estimation of esds in distances, angles
 and torsion angles; correlations between esds in cell parameters are only
 used when they are defined by crystal symmetry.  An approximate (isotropic)
 treatment of cell esds is used for estimating esds involving l.s. planes.
;
loop_
    _geom_bond_atom_site_label_1
    _geom_bond_atom_site_label_2
    _geom_bond_site_symmetry_2
    _geom_bond_distance
    _geom_bond_publ_flag
    C1 C2 . 1.385(3) ?
    C1 C6 . 1.393(3) ?
    C1 S1 . 1.773(2) ?
    C2 C3 . 1.391(3) ?
    C2 H2 . 0.9300 ?
    C3 C4 . 1.391(3) ?
    C3 H3 . 0.9300 ?
    C4 C5 . 1.390(3) ?
    C4 C7 . 1.483(3) ?
    C5 C6 . 1.377(3) ?
    C5 H5 . 0.9300 ?
    C6 H6 . 0.9300 ?
    C7 N1 . 1.274(3) ?
    C7 H7 . 0.9300 ?
    C8 C9 . 1.396(4) ?
    C8 C13 . 1.398(3) ?
    C8 N1 . 1.415(3) ?
    C9 C10 . 1.383(3) ?
    C9 H9 . 0.9300 ?
    C10 C11 . 1.384(4) ?
    C10 N2 . 1.477(3) ?
    C11 C12 . 1.377(4) ?
    C11 H11 . 0.9300 ?
    C12 C13 . 1.378(4) ?
    C12 H12 . 0.9300 ?
    C13 H13 . 0.9300 ?
    N2 O4 . 1.212(3) ?
    N2 O5 . 1.222(3) ?
    O1 S1 . 1.4394(18) ?
    O2 S1 . 1.446(2) ?
    C14 S1 . 1.757(3) ?
    C14 H14A . 0.9600 ?
    C14 H14B . 0.9600 ?
    C14 H14C . 0.9600 ?
loop_
    _geom_angle_atom_site_label_1
    _geom_angle_atom_site_label_2
    _geom_angle_atom_site_label_3
    _geom_angle_site_symmetry_1
    _geom_angle_site_symmetry_3
    _geom_angle
    _geom_angle_publ_flag
    C2 C1 C6 . . 120.9(2) ?
    C2 C1 S1 . . 120.43(17) ?
    C6 C1 S1 . . 118.68(17) ?
    C1 C2 C3 . . 118.7(2) ?
    C1 C2 H2 . . 120.6 ?
    C3 C2 H2 . . 120.6 ?
    C4 C3 C2 . . 121.0(2) ?
    C4 C3 H3 . . 119.5 ?
    C2 C3 H3 . . 119.5 ?
    C5 C4 C3 . . 119.2(2) ?
    C5 C4 C7 . . 120.0(2) ?
    C3 C4 C7 . . 120.9(2) ?
    C6 C5 C4 . . 120.6(2) ?
    C6 C5 H5 . . 119.7 ?
    C4 C5 H5 . . 119.7 ?
    C5 C6 C1 . . 119.6(2) ?
    C5 C6 H6 . . 120.2 ?
    C1 C6 H6 . . 120.2 ?
    N1 C7 C4 . . 120.7(2) ?
    N1 C7 H7 . . 119.7 ?
    C4 C7 H7 . . 119.7 ?
    C9 C8 C13 . . 119.4(2) ?
    C9 C8 N1 . . 123.0(2) ?
    C13 C8 N1 . . 117.5(2) ?
    C10 C9 C8 . . 118.1(2) ?
    C10 C9 H9 . . 120.9 ?
    C8 C9 H9 . . 120.9 ?
    C9 C10 C11 . . 123.0(3) ?
    C9 C10 N2 . . 117.9(2) ?
    C11 C10 N2 . . 119.1(2) ?
    C12 C11 C10 . . 118.1(3) ?
    C12 C11 H11 . . 121.0 ?
    C10 C11 H11 . . 121.0 ?
    C11 C12 C13 . . 120.8(3) ?
    C11 C12 H12 . . 119.6 ?
    C13 C12 H12 . . 119.6 ?
    C12 C13 C8 . . 120.7(3) ?
    C12 C13 H13 . . 119.7 ?
    C8 C13 H13 . . 119.7 ?
    C7 N1 C8 . . 120.8(2) ?
    O4 N2 O5 . . 123.4(3) ?
    O4 N2 C10 . . 118.2(2) ?
    O5 N2 C10 . . 118.4(3) ?
    S1 C14 H14A . . 109.5 ?
    S1 C14 H14B . . 109.5 ?
    H14A C14 H14B . . 109.5 ?
    S1 C14 H14C . . 109.5 ?
    H14A C14 H14C . . 109.5 ?
    H14B C14 H14C . . 109.5 ?
    O1 S1 O2 . . 117.69(12) ?
    O1 S1 C14 . . 109.00(13) ?
    O2 S1 C14 . . 108.15(13) ?
    O1 S1 C1 . . 109.01(11) ?
    O2 S1 C1 . . 108.14(11) ?
    C14 S1 C1 . . 103.97(12) ?
loop_
    _geom_torsion_atom_site_label_1
    _geom_torsion_atom_site_label_2
    _geom_torsion_atom_site_label_3
    _geom_torsion_atom_site_label_4
    _geom_torsion_site_symmetry_1
    _geom_torsion_site_symmetry_2
    _geom_torsion_site_symmetry_3
    _geom_torsion_site_symmetry_4
    _geom_torsion
    _geom_torsion_publ_flag
    C6 C1 C2 C3 . . . . -1.7(4) ?
    S1 C1 C2 C3 . . . . 178.49(18) ?
    C1 C2 C3 C4 . . . . 0.4(4) ?
    C2 C3 C4 C5 . . . . 1.1(4) ?
    C2 C3 C4 C7 . . . . -179.0(2) ?
    C3 C4 C5 C6 . . . . -1.4(4) ?
    C7 C4 C5 C6 . . . . 178.7(2) ?
    C4 C5 C6 C1 . . . . 0.1(4) ?
    C2 C1 C6 C5 . . . . 1.4(4) ?
    S1 C1 C6 C5 . . . . -178.75(19) ?
    C5 C4 C7 N1 . . . . 2.7(3) ?
    C3 C4 C7 N1 . . . . -177.3(2) ?
    C13 C8 C9 C10 . . . . -1.5(4) ?
    N1 C8 C9 C10 . . . . -178.2(2) ?
    C8 C9 C10 C11 . . . . -0.4(4) ?
    C8 C9 C10 N2 . . . . 179.1(2) ?
    C9 C10 C11 C12 . . . . 1.4(4) ?
    N2 C10 C11 C12 . . . . -178.1(2) ?
    C10 C11 C12 C13 . . . . -0.5(4) ?
    C11 C12 C13 C8 . . . . -1.4(5) ?
    C9 C8 C13 C12 . . . . 2.5(4) ?
    N1 C8 C13 C12 . . . . 179.3(2) ?
    C4 C7 N1 C8 . . . . 177.8(2) ?
    C9 C8 N1 C7 . . . . -38.7(4) ?
    C13 C8 N1 C7 . . . . 144.5(2) ?
    C9 C10 N2 O4 . . . . -3.1(4) ?
    C11 C10 N2 O4 . . . . 176.4(2) ?
    C9 C10 N2 O5 . . . . 177.9(2) ?
    C11 C10 N2 O5 . . . . -2.6(4) ?
    C2 C1 S1 O1 . . . . 1.1(2) ?
    C6 C1 S1 O1 . . . . -178.74(19) ?
    C2 C1 S1 O2 . . . . 130.2(2) ?
    C6 C1 S1 O2 . . . . -49.7(2) ?
    C2 C1 S1 C14 . . . . -115.1(2) ?
    C6 C1 S1 C14 . . . . 65.1(2) ?
loop_
    _geom_hbond_atom_site_label_D
    _geom_hbond_atom_site_label_H
    _geom_hbond_atom_site_label_A
    _geom_hbond_site_symmetry_A
    _geom_hbond_distance_DH
    _geom_hbond_distance_HA
    _geom_hbond_distance_DA
    _geom_hbond_angle_DHA
    _geom_hbond_publ_flag
    C14 H14C O1 2_755 0.96 2.42 3.380(3) 178 yes
    C12 H12 O5 2_554 0.93 2.59 3.273(4) 131 yes
    C6 H6 O2 3_775 0.93 2.52 3.442(3) 169 yes
    C5 H5 O4 1_565 0.93 2.41 3.249(3) 150 yes
    C2 H2 O1 . 0.93 2.58 2.948(3) 104 no
