# Supplementary material for: N-[(E)-4-(Methyl­sulfon­yl)benzyl­idene]-3-nitro­aniline
Source: Acta Crystallogr Sect E Struct Rep Online. 2011 Aug 11;67(Pt 9):o2291. doi: 10.1107/S1600536811031539 (PMC3200823; doi:10.1107/S1600536811031539)
Supplement: Supplementary file 2 [file e-67-o2291-Isup2.hkl]

# 
# h,k,l, Fc-squared, Fo-squared, sigma(Fo-squared) and status flag 
# 
data_I
_shelx_title ' P21n in P2(1)/n' 
_shelx_refln_list_code          4 
_shelx_F_calc_maximum      261.48 
_exptl_crystal_F_000       632.00 
_reflns_d_resolution_high  0.8397 
 
loop_ 
 _symmetry_equiv_pos_as_xyz 
 'x, y, z' 
 '-x+1/2, y+1/2, -z+1/2' 
 '-x, -y, -z' 
 'x-1/2, -y-1/2, z-1/2' 
 
_cell_length_a    12.7069 
_cell_length_b     8.6693 
_cell_length_c    14.2567 
_cell_angle_alpha  90.000 
_cell_angle_beta  114.140 
_cell_angle_gamma  90.000 
 
_shelx_F_squared_multiplier     1.000 
 
loop_ 
 _refln_index_h 
 _refln_index_k 
 _refln_index_l 
 _refln_F_squared_calc 
 _refln_F_squared_meas 
 _refln_F_squared_sigma 
 _refln_observed_status 
   2   0   0     9240.98     9068.49    130.09 o 
   4   0   0     4321.68     4231.93     55.40 o 
   6   0   0      337.90      319.75      5.83 o 
   8   0   0      725.45      728.32     15.09 o 
  10   0   0      326.15      315.77     10.55 o 
  12   0   0       39.96       42.77      9.80 o 
   1   1   0     3092.83     3090.14     27.45 o 
   2   1   0     3171.18     3471.55     36.84 o 
   3   1   0     2320.82     2279.94     17.61 o 
   4   1   0      253.57      257.70      3.17 o 
   5   1   0     1932.08     2073.85     16.83 o 
   6   1   0      452.45      393.91      4.88 o 
   7   1   0       19.73       16.53      1.34 o 
   8   1   0       72.10       67.57      2.63 o 
   9   1   0      189.58      204.66      5.64 o 
  10   1   0      715.51      723.55     11.84 o 
  11   1   0      132.93      125.04      5.16 o 
  12   1   0       34.87       42.39      4.04 o 
  13   1   0        0.05       -1.28      2.71 o 
   0   2   0     3761.32     3631.06     38.34 o 
   1   2   0      647.15      645.10      5.71 o 
   2   2   0      439.68      466.10      4.53 o 
   3   2   0      907.71      928.72      8.15 o 
   4   2   0      138.07      103.21      2.23 o 
   5   2   0      608.90      640.22      6.66 o 
   6   2   0     1098.73     1185.20     11.00 o 
   7   2   0      304.76      301.29      4.41 o 
   8   2   0      262.96      250.69      5.37 o 
   9   2   0       32.73       37.54      3.30 o 
  10   2   0       47.33       45.69      5.84 o 
  11   2   0       51.05       53.03      5.16 o 
  12   2   0        0.02        0.95      3.50 o 
  13   2   0       43.38       46.21      4.54 o 
   1   3   0       59.63       65.72      2.43 o 
   2   3   0     1127.19     1164.66     10.00 o 
   3   3   0     1780.65     1897.10     15.46 o 
   4   3   0     3111.15     3487.28     27.18 o 
   5   3   0       23.22       29.81      1.62 o 
   6   3   0       20.01       21.27      1.55 o 
   7   3   0      468.56      467.43      6.04 o 
   8   3   0        6.32        3.36      1.64 o 
   9   3   0        5.83        8.30      2.39 o 
  10   3   0        3.20       -0.64      2.41 o 
  11   3   0      743.50      726.24     12.58 o 
  12   3   0       13.41        7.98      4.00 o 
  13   3   0       79.12       72.28      5.16 o 
   0   4   0      474.28      425.90      8.46 o 
   1   4   0     1674.85     1805.14     16.33 o 
   2   4   0        8.79       18.65      1.30 o 
   3   4   0      694.22      766.32      7.72 o 
   4   4   0      517.87      519.26      6.21 o 
   5   4   0      266.36      246.56      4.01 o 
   6   4   0      167.37      174.68      3.54 o 
   7   4   0       77.97       75.49      2.68 o 
   8   4   0      276.35      287.97      5.74 o 
   9   4   0      272.50      265.49      6.65 o 
  10   4   0        3.93       -0.39      2.43 o 
  11   4   0       36.62       37.26      4.73 o 
  12   4   0       36.93       48.09      4.59 o 
   1   5   0       33.88       33.40      2.09 o 
   2   5   0       92.54       62.64      1.96 o 
   3   5   0       23.55       24.41      1.56 o 
   4   5   0      128.92      122.04      2.92 o 
   5   5   0        9.51       15.39      1.63 o 
   6   5   0     1195.51     1195.81     12.01 o 
   7   5   0       70.02       65.66      2.93 o 
   8   5   0      131.29       98.85      4.22 o 
   9   5   0        8.14        6.45      2.59 o 
  10   5   0       21.54       25.87      5.32 o 
  11   5   0       46.73       38.43      5.29 o 
  12   5   0       11.51       10.81      3.40 o 
   0   6   0      262.34      279.57      7.68 o 
   1   6   0        2.19        1.70      1.72 o 
   2   6   0      193.61      202.31      4.68 o 
   3   6   0      317.73      309.03      5.95 o 
   4   6   0       90.38       91.22      3.27 o 
   5   6   0       67.97       63.05      3.19 o 
   6   6   0        0.73        5.31      1.97 o 
   7   6   0      847.85      800.55     11.74 o 
   8   6   0       73.54       93.42      5.75 o 
   9   6   0       29.20       16.19      6.39 o 
  10   6   0       20.28       18.32      7.24 o 
  11   6   0        3.23        0.43      5.96 o 
   1   7   0      159.04      157.26      6.63 o 
   2   7   0     1236.22     1266.26     22.23 o 
   3   7   0        4.04        6.79      2.78 o 
   4   7   0      312.28      303.35      7.79 o 
   5   7   0      209.83      218.60      6.88 o 
   6   7   0        0.07       -3.18      2.12 o 
   7   7   0        0.07       -2.21      3.15 o 
   8   7   0       24.95       27.17      4.82 o 
   9   7   0       15.04       20.45      7.24 o 
  10   7   0       10.18        6.39      7.24 o 
   0   8   0        1.66       -3.83      4.26 o 
   1   8   0        0.12       -4.27      2.85 o 
   2   8   0      204.32      205.53      9.80 o 
   3   8   0       82.30       57.75      5.57 o 
   4   8   0       26.53       20.10      4.36 o 
   5   8   0       81.27       82.45     12.57 o 
   6   8   0        0.69       -4.73      3.15 o 
   7   8   0        5.71        2.13      5.54 o 
   8   8   0       22.03       29.39      7.24 o 
   1   9   0        7.41       -4.33      3.83 o 
   2   9   0        3.37       -1.06      3.31 o 
   3   9   0      125.80      128.62      7.38 o 
   4   9   0        1.77        0.69      3.58 o 
   5   9   0       69.34       77.19      9.16 o 
   6   9   0        0.41       -5.75      4.47 o 
   0  10   0       30.16       28.54      7.67 o 
   1  10   0        3.95       -1.29      3.76 o 
   2  10   0        3.17       -3.75      3.76 o 
   3  10   0        5.14        5.49      4.18 o 
 -13   0   1      281.53      309.50     16.62 o 
 -11   0   1      153.26      151.54      7.98 o 
  -9   0   1      483.95      481.08     12.07 o 
  -7   0   1       23.54       22.46      1.90 o 
  -5   0   1       81.38       82.43      2.22 o 
  -3   0   1      688.77      688.05     10.91 o 
   1   0   1     2553.56     2209.65     25.62 o 
   3   0   1     3483.70     3324.26     35.78 o 
   5   0   1       24.42       25.96      3.21 o 
   7   0   1     1779.37     1726.91     21.74 o 
   9   0   1        6.32       -0.10      3.15 o 
  11   0   1       25.25       27.78      5.54 o 
  13   0   1        7.88       13.45      4.66 o 
 -14   1   1        0.65       -3.15      2.90 o 
 -13   1   1       24.15       23.89      3.75 o 
 -12   1   1       92.66       89.94      6.11 o 
 -11   1   1       51.36       43.90      3.98 o 
 -10   1   1      343.68      357.53      7.78 o 
  -9   1   1       50.98       55.82      3.50 o 
  -8   1   1      684.59      666.07      9.93 o 
  -7   1   1      125.26      105.74      2.28 o 
  -6   1   1      702.07      732.86      7.15 o 
  -5   1   1      428.24      420.48      4.55 o 
  -4   1   1     1076.13     1132.91     12.39 o 
  -3   1   1      608.34      549.55      5.56 o 
  -2   1   1     9890.89    10129.04    111.58 o 
  -1   1   1      145.94      155.07      2.35 o 
   0   1   1       78.22       74.48      1.49 o 
   1   1   1     7022.52     7368.63     53.84 o 
   2   1   1      830.74      907.72      9.51 o 
   3   1   1       40.74       34.35      1.24 o 
   4   1   1      505.79      508.48      5.35 o 
   5   1   1       71.90       50.10      1.68 o 
   6   1   1       80.39       65.80      2.08 o 
   7   1   1       30.91       29.50      1.70 o 
   8   1   1      126.26      135.00      3.70 o 
   9   1   1     2745.04     2640.32     29.41 o 
  10   1   1        0.22        0.46      2.53 o 
  11   1   1       15.31       16.02      3.69 o 
  12   1   1        8.59        7.05      3.03 o 
  13   1   1       82.95       96.81      5.55 o 
 -13   2   1       43.29       45.83      4.41 o 
 -12   2   1       66.35       61.59      4.56 o 
 -11   2   1       52.32       47.25      4.18 o 
 -10   2   1      502.53      508.02      9.49 o 
  -9   2   1     1210.70     1149.03     15.29 o 
  -8   2   1      170.48      168.38      4.48 o 
  -7   2   1      116.50      136.08      3.47 o 
  -6   2   1     1708.72     1729.15     14.66 o 
  -5   2   1       63.49       79.96      1.92 o 
  -4   2   1       19.83       41.66      1.38 o 
  -3   2   1      543.93      637.94      5.90 o 
  -2   2   1    11338.47    11890.52    156.22 o 
  -1   2   1       19.91       19.57      1.13 o 
   0   2   1      288.53      304.46      3.99 o 
   1   2   1     1683.08     1610.64     12.75 o 
   2   2   1      962.30     1021.13      8.77 o 
   3   2   1      553.39      651.18      6.29 o 
   4   2   1     4954.96     5160.23     39.03 o 
   5   2   1       31.96       61.43      2.69 o 
   6   2   1     1721.03     1814.35     15.87 o 
   7   2   1      273.55      235.41      4.51 o 
   8   2   1      140.54      148.25      4.00 o 
   9   2   1       53.88       56.16      3.82 o 
  10   2   1       35.09       26.62      3.26 o 
  11   2   1       37.33       37.20      5.21 o 
  12   2   1       79.70       98.51      5.98 o 
  13   2   1        0.14        2.79      2.94 o 
 -13   3   1        1.92       -0.99      2.87 o 
 -12   3   1       30.44       34.85      3.92 o 
 -11   3   1       81.64       80.37      4.72 o 
 -10   3   1      446.02      430.56     15.94 o 
  -9   3   1      161.76      155.14      5.00 o 
  -8   3   1      222.74      202.76      4.41 o 
  -7   3   1      414.85      448.92      5.75 o 
  -6   3   1      894.16      933.14      9.18 o 
  -5   3   1      401.13      397.32      4.87 o 
  -4   3   1     5421.15     5645.41     42.42 o 
  -3   3   1      213.22      254.97      3.31 o 
  -2   3   1      653.97      586.46      6.28 o 
  -1   3   1     2562.19     2497.02     21.05 o 
   0   3   1      607.63      533.70      5.79 o 
   1   3   1      113.75      120.02      2.18 o 
   2   3   1       63.61       69.31      1.66 o 
   3   3   1     1308.99     1382.90     12.01 o 
   4   3   1      763.85      829.56      8.24 o 
   5   3   1       32.07       43.34      1.91 o 
   6   3   1      776.44      798.18      8.56 o 
   7   3   1        8.60       12.01      1.70 o 
   8   3   1       93.55       83.66      3.28 o 
   9   3   1        0.00       -1.07      2.06 o 
  10   3   1      267.86      252.91      6.92 o 
  11   3   1        3.73        3.11      2.71 o 
  12   3   1       32.71       27.20      3.90 o 
 -13   4   1       83.72       81.20      6.58 o 
 -12   4   1       50.17       48.02      4.35 o 
 -11   4   1        0.14       -3.49      2.33 o 
 -10   4   1        9.81       12.12      2.72 o 
  -9   4   1        9.23        6.79      2.43 o 
  -8   4   1      380.62      378.91     10.04 o 
  -7   4   1       16.34       21.95      2.06 o 
  -6   4   1       90.71      107.53      2.78 o 
  -5   4   1      813.44      838.21      8.58 o 
  -4   4   1      289.12      301.61      4.61 o 
  -3   4   1       89.12       87.76      2.13 o 
  -2   4   1     2481.42     2551.80     20.62 o 
  -1   4   1       24.43       33.32      2.14 o 
   0   4   1      443.70      464.52      5.72 o 
   1   4   1      486.81      479.02      9.51 o 
   2   4   1      121.41      125.57      2.46 o 
   3   4   1     1302.32     1258.86     11.41 o 
   4   4   1        1.79       -0.29      0.92 o 
   5   4   1      533.90      485.85      6.16 o 
   6   4   1       17.19       26.14      1.92 o 
   7   4   1      181.80      174.44      3.91 o 
   8   4   1      136.86      131.33      4.06 o 
   9   4   1        0.08       -3.08      2.06 o 
  10   4   1        1.53       -1.48      2.95 o 
  11   4   1        7.12       10.61      3.06 o 
  12   4   1       79.22       89.46      9.41 o 
 -12   5   1       13.43       10.67      3.24 o 
 -11   5   1       75.30       81.41      4.61 o 
 -10   5   1        2.92       -0.23      2.45 o 
  -9   5   1       21.81       22.47      3.16 o 
  -8   5   1       30.66       34.95      2.87 o 
  -7   5   1     1737.77     1792.73     17.16 o 
  -6   5   1       61.32       69.53      2.62 o 
  -5   5   1       46.63       47.65      2.12 o 
  -4   5   1       14.45       20.55      1.73 o 
  -3   5   1      199.44      203.10      3.46 o 
  -2   5   1        4.75       11.96      1.19 o 
  -1   5   1       83.28       79.72      2.68 o 
   0   5   1        0.20        1.80      1.11 o 
   1   5   1      596.60      573.73      6.96 o 
   2   5   1      734.69      773.67      8.04 o 
   3   5   1      108.48      108.17      3.21 o 
   4   5   1      143.15      131.62      3.03 o 
   5   5   1      279.18      296.94      4.80 o 
   6   5   1       15.91       27.49      2.42 o 
   7   5   1       79.63       80.53      3.17 o 
   8   5   1       74.14       52.95      3.63 o 
   9   5   1      247.09      239.29      6.69 o 
  10   5   1        0.19       -3.11      2.33 o 
  11   5   1        4.25        0.27      2.80 o 
 -11   6   1        3.19       -5.82      3.88 o 
 -10   6   1        3.23       -1.36      4.06 o 
  -9   6   1       39.62       41.08      5.40 o 
  -8   6   1       72.10       77.23      4.94 o 
  -7   6   1      120.18      143.51      4.85 o 
  -6   6   1        4.67        7.63      2.28 o 
  -5   6   1      149.47      151.90      4.60 o 
  -4   6   1      130.67      137.00      4.20 o 
  -3   6   1      131.50      123.49      3.83 o 
  -2   6   1       30.56       30.87      3.87 o 
  -1   6   1      295.66      280.78      6.48 o 
   0   6   1        0.06        0.00      1.54 o 
   1   6   1       67.58       66.54      2.92 o 
   2   6   1      246.32      244.63      4.73 o 
   3   6   1     1793.36     1777.28     17.73 o 
   4   6   1      587.77      589.52      8.30 o 
   5   6   1      103.76      112.95      3.76 o 
   6   6   1       69.24       79.24      3.38 o 
   7   6   1      667.75      736.33     10.35 o 
   8   6   1       24.25       14.55      2.74 o 
   9   6   1        1.43       -3.49      2.33 o 
  10   6   1        9.21       11.28      4.26 o 
 -10   7   1       24.83       25.98      8.09 o 
  -9   7   1        4.75       -6.39      5.11 o 
  -8   7   1       31.17       33.76      5.75 o 
  -7   7   1       45.83       40.01      5.21 o 
  -6   7   1       57.87       58.19      5.26 o 
  -5   7   1       29.93       20.08      4.40 o 
  -4   7   1       63.25       77.49      4.34 o 
  -3   7   1      187.31      197.54      6.23 o 
  -2   7   1      238.37      217.41      6.56 o 
  -1   7   1       99.79       85.73      4.34 o 
   0   7   1      109.30       93.58      4.43 o 
   1   7   1      358.03      357.96     14.93 o 
   2   7   1      500.42      521.96     10.09 o 
   3   7   1       45.40       33.68      4.66 o 
   4   7   1        2.52       -0.85      3.01 o 
   5   7   1      414.68      425.99     11.61 o 
   6   7   1        8.04        6.82      3.61 o 
   7   7   1      139.68      128.80      6.73 o 
   8   7   1       11.31       12.38      4.06 o 
   9   7   1       22.68       13.63      6.82 o 
  -8   8   1       55.79       51.54      8.52 o 
  -7   8   1       16.94       19.17      6.82 o 
  -6   8   1        6.10        5.03      3.76 o 
  -5   8   1       12.03       10.82      3.76 o 
  -4   8   1      151.52      156.03      7.23 o 
  -3   8   1      173.26      153.03      7.38 o 
  -2   8   1       92.49       77.97      5.72 o 
  -1   8   1      107.76      104.44      6.17 o 
   0   8   1      133.10      113.40      8.74 o 
   1   8   1       26.33       28.83      4.52 o 
   2   8   1        0.02       -5.11      3.41 o 
   3   8   1        2.55       -4.58      3.15 o 
   4   8   1      110.73      115.50      6.63 o 
   5   8   1       34.91       33.31      7.67 o 
   6   8   1       28.05       27.69      4.82 o 
   7   8   1       11.61        7.67      5.96 o 
   8   8   1        1.20        0.43      5.96 o 
  -7   9   1        0.49       -1.70      5.96 o 
  -6   9   1       53.98       44.89      5.82 o 
  -5   9   1        2.69        0.21      3.92 o 
  -4   9   1      141.40      162.10      8.13 o 
  -3   9   1       26.01       31.79     11.29 o 
  -2   9   1        5.20       -5.75      3.83 o 
  -1   9   1        4.37       -4.47      3.31 o 
   0   9   1       69.11       53.22      5.87 o 
   1   9   1        1.32       -2.34      3.31 o 
   2   9   1       50.71       52.76      5.87 o 
   3   9   1       13.30        7.57      4.06 o 
   4   9   1       55.39       37.33      5.75 o 
   5   9   1        4.30        1.70      3.92 o 
   6   9   1       71.09       97.23      7.81 o 
  -3  10   1        7.92        4.52      4.69 o 
  -2  10   1        1.78       -5.63      3.76 o 
  -1  10   1        9.96        4.90      4.22 o 
   0  10   1       11.54        9.31      4.49 o 
   1  10   1        0.00       -7.48      5.11 o 
   2  10   1       20.64       14.59     10.22 o 
 -14   0   2       37.59       33.68      5.87 o 
 -12   0   2      118.89      115.11      7.21 o 
 -10   0   2     1241.96     1237.65     23.13 o 
  -8   0   2      166.04      150.69      5.73 o 
  -6   0   2      115.99       89.93      3.92 o 
  -4   0   2     1148.91     1213.56     18.07 o 
  -2   0   2     4612.33     4724.48    127.30 o 
   0   0   2     3018.18     2931.26     50.96 o 
   2   0   2     8335.29     8143.99     84.50 o 
   4   0   2      245.57      307.76      5.72 o 
   6   0   2     1295.21     1273.17     16.98 o 
   8   0   2      333.09      320.69      7.39 o 
  10   0   2     1197.29     1149.01     23.39 o 
  12   0   2        2.44        3.83      5.75 o 
 -14   1   2       36.26       46.61      4.69 o 
 -13   1   2       72.59       66.30      6.59 o 
 -12   1   2      427.17      413.96     10.59 o 
 -11   1   2      383.37      377.89      8.37 o 
 -10   1   2      168.21      177.45      8.43 o 
  -9   1   2       17.62       20.41      2.94 o 
  -8   1   2      162.40      171.02      4.41 o 
  -7   1   2       64.30       64.47      3.08 o 
  -6   1   2     1055.46     1031.18     10.40 o 
  -5   1   2       93.24       99.75      2.07 o 
  -4   1   2     3020.83     3027.12     31.78 o 
  -3   1   2     1751.05     1850.71     15.94 o 
  -2   1   2     2610.02     2566.07     23.45 o 
  -1   1   2      975.66      977.60      9.73 o 
   0   1   2    12199.33    12322.77    134.71 o 
   1   1   2     1296.54     1229.65     10.05 o 
   2   1   2     1713.79     1625.88     14.57 o 
   3   1   2      831.12      892.71      9.12 o 
   4   1   2      469.25      443.41      6.40 o 
   5   1   2        4.48        5.77      2.37 o 
   6   1   2       26.24       24.62      1.89 o 
   7   1   2      721.00      695.23      9.04 o 
   8   1   2      499.40      490.82      6.74 o 
   9   1   2      284.13      276.19      6.96 o 
  10   1   2      280.38      278.31      7.32 o 
  11   1   2        0.15       -2.57      2.33 o 
  12   1   2       50.63       54.18      4.63 o 
 -14   2   2        3.39        3.48      3.13 o 
 -13   2   2       32.87       28.59      3.85 o 
 -12   2   2       15.32        9.90      3.17 o 
 -11   2   2      124.56      118.49      4.94 o 
 -10   2   2      113.87      118.75      4.86 o 
  -9   2   2      437.31      427.80      7.99 o 
  -8   2   2       87.08       81.95      3.34 o 
  -7   2   2        1.59       14.75      1.17 o 
  -6   2   2     1458.43     1612.15     13.65 o 
  -5   2   2      644.64      690.04     10.04 o 
  -4   2   2     1073.98     1027.32     10.52 o 
  -3   2   2     1932.93     2014.12     25.14 o 
  -2   2   2     5439.44     5669.87     84.68 o 
  -1   2   2     6776.38     6644.09     67.18 o 
   0   2   2       34.45       55.18      1.68 o 
   1   2   2     3828.68     3726.71     28.93 o 
   2   2   2      385.84      400.70      5.51 o 
   3   2   2      274.86      298.85      3.84 o 
   4   2   2      816.66      809.23      8.08 o 
   5   2   2     1661.13     1735.85     15.20 o 
   6   2   2      122.15      121.47      3.59 o 
   7   2   2      414.34      403.72      5.81 o 
   8   2   2       62.53       64.77      3.33 o 
   9   2   2        1.04       -3.10      2.07 o 
  10   2   2        0.40       -3.27      2.18 o 
  11   2   2       36.48       40.84      4.15 o 
  12   2   2       18.90       14.87      3.45 o 
 -13   3   2       19.91       12.48      3.32 o 
 -12   3   2        6.65        6.85      2.86 o 
 -11   3   2       46.37       48.41      4.01 o 
 -10   3   2       50.62       47.51      3.66 o 
  -9   3   2       10.13        7.62      2.28 o 
  -8   3   2       98.48       98.46      3.15 o 
  -7   3   2      450.47      433.99      5.44 o 
  -6   3   2       27.13       31.65      1.59 o 
  -5   3   2       90.96       84.42      2.35 o 
  -4   3   2     1008.88      955.53     10.63 o 
  -3   3   2     1222.73     1142.73     15.99 o 
  -2   3   2       41.76       33.95      1.56 o 
  -1   3   2     2310.64     2267.27     25.05 o 
   0   3   2      231.44      215.84      3.19 o 
   1   3   2      582.14      534.09      5.43 o 
   2   3   2       58.97       56.15      1.60 o 
   3   3   2     1297.98     1340.39     11.93 o 
   4   3   2      779.18      741.16      7.76 o 
   5   3   2        0.26       -0.39      0.97 o 
   6   3   2       38.51       43.13      2.15 o 
   7   3   2      342.67      332.00      5.32 o 
   8   3   2       24.44       12.36      2.25 o 
   9   3   2      164.16      162.37      5.53 o 
  10   3   2       10.29       12.58      2.97 o 
  11   3   2       63.47       51.24      4.44 o 
  12   3   2       23.62       23.09      3.87 o 
 -13   4   2      108.41       99.38      6.27 o 
 -12   4   2        2.17       -0.07      3.59 o 
 -11   4   2       34.35       34.83      3.70 o 
 -10   4   2        9.02       11.93      3.32 o 
  -9   4   2      350.42      345.54      7.38 o 
  -8   4   2       68.56       65.72      3.02 o 
  -7   4   2        4.29        4.42      1.30 o 
  -6   4   2      606.20      618.03      6.98 o 
  -5   4   2      538.05      529.31      6.08 o 
  -4   4   2       16.85       20.47      1.31 o 
  -3   4   2      167.12      159.29      2.80 o 
  -2   4   2      575.89      590.16      6.49 o 
  -1   4   2     3338.29     3171.97     29.78 o 
   0   4   2     2329.18     2407.01     21.19 o 
   1   4   2      816.85      778.70      8.20 o 
   2   4   2      521.01      578.55      6.29 o 
   3   4   2      153.62      133.01      3.05 o 
   4   4   2      147.16      155.00      3.93 o 
   5   4   2      638.14      626.20      7.41 o 
   6   4   2       33.97       41.78      3.05 o 
   7   4   2       81.41       78.29      2.99 o 
   8   4   2        4.78        4.32      2.05 o 
   9   4   2        3.71        1.09      2.44 o 
  10   4   2      112.10      121.24      5.36 o 
  11   4   2      166.76      158.49      6.21 o 
 -12   5   2       31.62       31.92      4.73 o 
 -11   5   2       29.67       25.24      4.18 o 
 -10   5   2       33.81       19.86      3.89 o 
  -9   5   2        9.14        4.96      3.11 o 
  -8   5   2       53.13       68.76      3.31 o 
  -7   5   2      520.40      543.56      7.67 o 
  -6   5   2      122.10      110.38      3.21 o 
  -5   5   2      170.06      165.53      3.35 o 
  -4   5   2     1448.44     1493.14     13.41 o 
  -3   5   2      368.37      368.17      4.73 o 
  -2   5   2        8.27       10.11      1.34 o 
  -1   5   2        2.02        2.80      1.24 o 
   0   5   2       13.01       12.19      1.38 o 
   1   5   2      806.85      864.38     10.80 o 
   2   5   2        9.78       13.63      1.51 o 
   3   5   2      127.54      123.97      2.91 o 
   4   5   2      295.49      286.78      4.61 o 
   5   5   2      483.89      473.35      6.44 o 
   6   5   2        1.29       -0.83      1.52 o 
   7   5   2        5.85       -0.37      1.69 o 
   8   5   2        7.99       -0.36      1.92 o 
   9   5   2       64.75       63.64      5.78 o 
  10   5   2        0.00       -3.27      2.52 o 
  11   5   2       19.37       17.40      3.57 o 
 -11   6   2        5.68       -5.29      4.18 o 
 -10   6   2       69.91       73.01      6.77 o 
  -9   6   2      111.75      120.41      9.37 o 
  -8   6   2        2.37        3.72      4.95 o 
  -7   6   2      159.45      164.37      6.03 o 
  -6   6   2       88.74       93.95      3.88 o 
  -5   6   2      414.29      406.83      7.53 o 
  -4   6   2      584.11      547.03      8.68 o 
  -3   6   2       31.47       33.65      2.54 o 
  -2   6   2       24.11       23.35      2.62 o 
  -1   6   2       61.48       51.35      3.96 o 
   0   6   2       15.96       16.44      2.29 o 
   1   6   2      217.47      207.00      5.74 o 
   2   6   2      482.73      470.75      7.99 o 
   3   6   2      289.29      282.98      5.47 o 
   4   6   2       59.52       70.27      3.35 o 
   5   6   2      172.63      173.62      4.59 o 
   6   6   2       77.22       89.74      3.76 o 
   7   6   2      403.59      419.10      7.55 o 
   8   6   2       15.96       16.09      2.97 o 
   9   6   2        7.41        3.82      2.71 o 
  10   6   2      119.55      138.97      7.10 o 
 -10   7   2       47.06       37.49      8.95 o 
  -9   7   2      106.46      118.87     11.08 o 
  -8   7   2       88.93       97.75     11.72 o 
  -7   7   2       17.16       12.57      3.92 o 
  -6   7   2        2.08       -3.36      2.24 o 
  -5   7   2        1.45       -1.96      2.37 o 
  -4   7   2      249.74      252.90      8.67 o 
  -3   7   2      450.01      440.00     11.91 o 
  -2   7   2      128.21      109.73      9.89 o 
  -1   7   2       62.47       50.67      4.01 o 
   0   7   2      106.62      100.52      4.59 o 
   1   7   2      343.13      309.29      7.79 o 
   2   7   2      285.91      277.71      7.38 o 
   3   7   2      177.50      174.86      5.98 o 
   4   7   2       15.09       18.45      3.18 o 
   5   7   2       15.30       13.03      3.11 o 
   6   7   2       44.16       54.81      4.43 o 
   7   7   2        0.39       -2.30      2.53 o 
   8   7   2       78.52       71.14      9.37 o 
   9   7   2        5.39        5.54      5.96 o 
  -9   8   2        5.92       10.22      6.81 o 
  -8   8   2        0.14       -3.52      3.45 o 
  -7   8   2        7.01        8.50      4.18 o 
  -6   8   2       85.47       86.31      5.23 o 
  -5   8   2      221.78      216.63      7.27 o 
  -4   8   2       25.13       18.95      4.17 o 
  -3   8   2       37.76       37.37      3.98 o 
  -2   8   2      104.23      104.92      6.33 o 
  -1   8   2      118.27      113.40      6.47 o 
   0   8   2      108.00       95.45      7.46 o 
   1   8   2        1.97        0.12      3.15 o 
   2   8   2        0.75       -4.27      2.85 o 
   3   8   2      228.72      251.84      9.49 o 
   4   8   2       52.02       55.51      5.70 o 
   5   8   2        9.47        8.61      4.06 o 
   6   8   2       30.50       39.08      5.26 o 
   7   8   2       60.66       66.46      9.37 o 
  -7   9   2      126.86      139.75     11.50 o 
  -6   9   2       15.11       21.64      4.96 o 
  -5   9   2        3.11        5.08      3.88 o 
  -4   9   2        1.53       -0.80      3.58 o 
  -3   9   2      232.87      239.65      9.64 o 
  -2   9   2       15.68        7.76      4.06 o 
  -1   9   2       74.58       71.32     10.65 o 
   0   9   2        0.01       -4.73      3.15 o 
   1   9   2      123.33      131.85      7.38 o 
   2   9   2        0.40        0.85      3.61 o 
   3   9   2      115.80      106.27      7.07 o 
   4   9   2       10.85       11.71      5.32 o 
   5   9   2       69.20       63.12     10.01 o 
  -3  10   2        0.43       -1.58      4.06 o 
  -2  10   2        6.89        5.96      4.52 o 
  -1  10   2       18.72       22.77      5.09 o 
   0  10   2       18.77        7.24      4.52 o 
   1  10   2       44.62       51.26      9.80 o 
   2  10   2       13.95       12.99      4.82 o 
 -13   0   3        0.47       -2.91      3.68 o 
 -11   0   3     1150.23     1108.62     22.06 o 
  -9   0   3       31.27       27.07      8.52 o 
  -7   0   3      135.33      133.94      5.12 o 
  -5   0   3     1481.79     1537.51     23.09 o 
  -3   0   3      697.11      700.57     11.21 o 
  -1   0   3     1475.32     1294.32     14.81 o 
   1   0   3     1634.32     1697.83     19.42 o 
   3   0   3     3090.54     3385.78     38.36 o 
   5   0   3      655.81      638.63     10.22 o 
   7   0   3       22.25       23.54      2.74 o 
   9   0   3      343.39      321.95     11.11 o 
  11   0   3      107.65      113.36      7.51 o 
 -14   1   3       16.39       15.05      3.60 o 
 -13   1   3       37.28       43.74      4.28 o 
 -12   1   3       15.19       21.53      3.40 o 
 -11   1   3      769.83      779.16     18.24 o 
 -10   1   3      133.09      125.97      4.63 o 
  -9   1   3      430.70      401.85      7.46 o 
  -8   1   3       29.23       26.30      2.28 o 
  -7   1   3      244.98      283.72      4.22 o 
  -6   1   3     1231.80     1284.81     12.36 o 
  -5   1   3       42.00       46.14      1.42 o 
  -4   1   3       17.41       22.65      1.07 o 
  -3   1   3     1606.25     1691.21     17.04 o 
  -2   1   3     3219.49     3477.60     42.86 o 
  -1   1   3      580.57      615.69      6.26 o 
   0   1   3     8179.24     8064.97     64.91 o 
   1   1   3      290.45      265.69      3.75 o 
   2   1   3       88.95       73.62      2.80 o 
   3   1   3      863.58      813.81      7.96 o 
   4   1   3     1534.81     1544.10     13.68 o 
   5   1   3      236.04      251.08      5.34 o 
   6   1   3       79.97       73.01      3.08 o 
   7   1   3      914.50      879.09     10.93 o 
   8   1   3      625.53      603.75      9.00 o 
   9   1   3      265.33      247.88      6.70 o 
  10   1   3       81.24       83.04      6.90 o 
  11   1   3       14.87       13.39      3.28 o 
  12   1   3        2.55        0.20      2.74 o 
 -14   2   3       37.78       32.80      4.30 o 
 -13   2   3       19.66       20.25      3.63 o 
 -12   2   3       67.97       73.06      4.74 o 
 -11   2   3      145.56      140.40      5.16 o 
 -10   2   3       28.05       34.19      3.11 o 
  -9   2   3      123.38      120.90      4.13 o 
  -8   2   3       11.36       10.31      1.78 o 
  -7   2   3       42.97       41.05      3.65 o 
  -6   2   3     1535.26     1633.56     13.67 o 
  -5   2   3      416.42      438.00      4.73 o 
  -4   2   3     1214.39     1251.54     10.48 o 
  -3   2   3     4856.98     5198.95     41.78 o 
  -2   2   3      832.34      953.68     11.67 o 
  -1   2   3     1453.97     1328.56     15.93 o 
   0   2   3        0.03        7.23      0.86 o 
   1   2   3     1108.05     1209.56     10.35 o 
   2   2   3      575.25      523.55      5.64 o 
   3   2   3      493.85      506.68      5.76 o 
   4   2   3      308.87      322.96      4.56 o 
   5   2   3      521.98      564.36      6.79 o 
   6   2   3      598.68      581.24      7.19 o 
   7   2   3      789.00      732.88      8.76 o 
   8   2   3       74.05       84.29      3.20 o 
   9   2   3      126.27       95.77      4.61 o 
  10   2   3      141.74      139.65      5.57 o 
  11   2   3       29.79       29.56      3.77 o 
  12   2   3        4.41       -1.85      2.91 o 
 -14   3   3       21.62       24.38      5.53 o 
 -13   3   3        0.06        1.07      2.94 o 
 -12   3   3       67.88       72.86      4.71 o 
 -11   3   3       62.68       56.90      4.16 o 
 -10   3   3       55.67       58.56      3.93 o 
  -9   3   3        4.38        0.15      2.52 o 
  -8   3   3      490.58      511.28      7.11 o 
  -7   3   3      762.60      771.26      9.05 o 
  -6   3   3      231.17      246.52      3.64 o 
  -5   3   3      505.55      518.87      5.62 o 
  -4   3   3      188.40      185.64      2.82 o 
  -3   3   3      305.31      338.21      4.05 o 
  -2   3   3      100.64      122.22      3.69 o 
  -1   3   3     2584.08     2697.97     26.23 o 
   0   3   3     4044.82     3918.56     32.67 o 
   1   3   3       41.37       41.45      2.19 o 
   2   3   3       13.34       21.65      1.59 o 
   3   3   3        5.40        3.42      1.15 o 
   4   3   3      983.52      996.51      9.97 o 
   5   3   3       29.90       36.23      3.18 o 
   6   3   3      652.89      655.84      7.96 o 
   7   3   3      368.93      351.10      6.41 o 
   8   3   3      351.59      338.03      6.81 o 
   9   3   3       93.51       92.16      4.58 o 
  10   3   3       70.26       64.38      4.58 o 
  11   3   3        7.05        8.40      3.10 o 
 -13   4   3        5.41       -1.32      3.32 o 
 -12   4   3       40.79       39.54      3.96 o 
 -11   4   3        1.52       -1.92      2.28 o 
 -10   4   3      185.85      175.88      5.55 o 
  -9   4   3        1.88       -1.43      1.94 o 
  -8   4   3      137.53      150.33      4.17 o 
  -7   4   3      375.70      356.15      5.73 o 
  -6   4   3      120.66      128.33      3.93 o 
  -5   4   3        0.87        1.56      0.96 o 
  -4   4   3      205.97      232.65      3.38 o 
  -3   4   3     1405.74     1403.83     13.04 o 
  -2   4   3        5.28       16.52      1.99 o 
  -1   4   3     2054.30     2194.86     25.32 o 
   0   4   3     1149.80     1232.17     15.25 o 
   1   4   3     1405.97     1463.95     18.12 o 
   2   4   3     1466.00     1491.69     13.26 o 
   3   4   3        1.03        2.05      0.96 o 
   4   4   3      202.04      190.59      3.62 o 
   5   4   3      665.91      648.69      7.85 o 
   6   4   3      146.50      136.65      3.53 o 
   7   4   3        5.78        3.29      2.03 o 
   8   4   3       19.22       12.58      2.47 o 
   9   4   3       24.30       29.07      3.40 o 
  10   4   3       65.44       80.66      7.01 o 
  11   4   3       20.53       16.14      3.93 o 
 -12   5   3       13.99       10.44      4.96 o 
 -11   5   3        7.59        1.97      4.69 o 
 -10   5   3       54.15       38.14      5.57 o 
  -9   5   3      388.92      398.42     12.19 o 
  -8   5   3       13.92       14.67      3.24 o 
  -7   5   3      119.80      118.48      4.95 o 
  -6   5   3      401.35      388.88      6.94 o 
  -5   5   3     1166.18     1190.21     16.49 o 
  -4   5   3      737.32      733.99     10.04 o 
  -3   5   3       61.09       58.73      3.04 o 
  -2   5   3      198.18      179.11      4.98 o 
  -1   5   3      719.18      738.69     11.40 o 
   0   5   3      507.34      459.14      6.29 o 
   1   5   3      283.00      291.22      4.92 o 
   2   5   3        0.62        1.13      1.17 o 
   3   5   3       95.55       93.39      3.08 o 
   4   5   3      343.99      328.11      5.90 o 
   5   5   3     1137.73     1135.44     13.14 o 
   6   5   3      119.87      113.75      3.97 o 
   7   5   3       38.35       36.19      3.84 o 
   8   5   3       10.57        9.80      3.07 o 
   9   5   3        7.79        4.92      2.70 o 
  10   5   3        2.05        2.82      3.29 o 
 -12   6   3        9.60        4.03      4.66 o 
 -11   6   3      103.77      105.76      8.25 o 
 -10   6   3        1.34       -0.08      4.06 o 
  -9   6   3       73.73       90.12      6.91 o 
  -8   6   3       19.51       25.95      4.73 o 
  -7   6   3      506.81      542.28     11.00 o 
  -6   6   3      233.89      226.42      5.65 o 
  -5   6   3      447.91      447.41      7.94 o 
  -4   6   3      266.72      262.66      5.93 o 
  -3   6   3      471.31      476.88      9.25 o 
  -2   6   3       15.27       11.82      2.29 o 
  -1   6   3       58.75       51.96      3.43 o 
   0   6   3      165.01      157.09      4.51 o 
   1   6   3      502.68      517.30      8.65 o 
   2   6   3       82.69       90.67      3.83 o 
   3   6   3      125.71      127.15      4.51 o 
   4   6   3       85.23       90.42      4.03 o 
   5   6   3      123.75      126.30      4.72 o 
   6   6   3       81.36       88.27      4.21 o 
   7   6   3       13.38       14.48      2.56 o 
   8   6   3        1.88       -0.29      2.38 o 
   9   6   3       60.28       65.28      4.74 o 
 -10   7   3       79.64       81.37     11.08 o 
  -9   7   3      467.58      488.21     14.50 o 
  -8   7   3        1.71       -2.04      2.86 o 
  -7   7   3       22.04       16.64      3.52 o 
  -6   7   3      121.71      143.89      4.90 o 
  -5   7   3      223.23      227.46      6.99 o 
  -4   7   3      346.66      393.77      7.85 o 
  -3   7   3       79.42       69.89      5.48 o 
  -2   7   3       49.74       50.54      4.08 o 
  -1   7   3      205.68      193.24      6.14 o 
   0   7   3      184.20      168.93      7.08 o 
   1   7   3       64.12       68.64      5.23 o 
   2   7   3       16.04       20.96      2.91 o 
   3   7   3      283.37      283.75     10.09 o 
   4   7   3       55.77       58.47      4.00 o 
   5   7   3       92.97       90.92      4.42 o 
   6   7   3        0.22       -0.31      2.25 o 
   7   7   3      110.91       98.87      5.22 o 
   8   7   3       12.20       11.85      4.36 o 
  -9   8   3       18.13       15.76      7.67 o 
  -8   8   3        1.35       -2.65      4.05 o 
  -7   8   3       95.50      111.15      7.04 o 
  -6   8   3      142.42      140.06      6.60 o 
  -5   8   3        0.00       -3.59      2.39 o 
  -4   8   3        2.70       -1.59      2.51 o 
  -3   8   3        4.14        0.40      2.62 o 
  -2   8   3      324.55      298.68      8.12 o 
  -1   8   3       92.73       80.43      4.92 o 
   0   8   3      129.42      121.42     11.72 o 
   1   8   3      353.94      330.63      8.78 o 
   2   8   3      429.68      438.72     11.08 o 
   3   8   3        7.95        1.92      3.61 o 
   4   8   3       16.23       15.98      4.36 o 
   5   8   3        2.14       -0.94      3.45 o 
   6   8   3      157.98      160.85      8.12 o 
   7   8   3       21.47       17.89      7.24 o 
  -7   9   3        0.63       -0.85      5.54 o 
  -6   9   3        2.65       -1.70      3.88 o 
  -5   9   3        0.30       -4.91      3.27 o 
  -4   9   3       94.61       94.47      9.59 o 
  -3   9   3        7.44        6.82      4.06 o 
  -2   9   3        0.96       -1.06      3.61 o 
  -1   9   3       44.22       40.68     11.50 o 
   0   9   3       11.86        1.49      3.61 o 
   1   9   3       18.47       20.24      4.49 o 
   2   9   3       18.25       13.23      5.54 o 
   3   9   3       11.23       12.28      4.36 o 
   4   9   3      103.99      116.73     10.65 o 
   5   9   3        3.99       -0.83      3.76 o 
  -3  10   3        0.28       -1.77      4.06 o 
  -2  10   3      110.77      131.50     12.36 o 
  -1  10   3       45.52       40.81      6.39 o 
   0  10   3        7.20       11.71      4.52 o 
   1  10   3        0.06       -3.56      3.83 o 
 -14   0   4       37.13       31.59      7.03 o 
 -12   0   4      702.52      707.84     19.63 o 
 -10   0   4       53.81       48.52      4.66 o 
  -8   0   4      143.36      133.51      5.57 o 
  -6   0   4       93.96      115.13      4.36 o 
  -4   0   4        0.18        4.94      0.72 o 
  -2   0   4    68373.26    63095.82    908.05 o 
   0   0   4    16636.53    16994.05    198.01 o 
   2   0   4      413.06      396.40      6.78 o 
   4   0   4      977.15      797.09     11.98 o 
   6   0   4      108.64      105.20      4.23 o 
   8   0   4       82.04       86.79      4.79 o 
  10   0   4       43.19       52.32      6.00 o 
 -14   1   4        5.10        3.17      3.22 o 
 -13   1   4       52.82       52.64      5.10 o 
 -12   1   4       44.60       49.33      4.10 o 
 -11   1   4       34.08       51.09      3.92 o 
 -10   1   4      183.49      184.99      5.31 o 
  -9   1   4       15.06       15.40      2.15 o 
  -8   1   4       14.67       19.20      2.07 o 
  -7   1   4       12.35       23.08      1.29 o 
  -6   1   4      847.96      810.41     11.13 o 
  -5   1   4       17.07       13.99      1.06 o 
  -4   1   4      165.60      171.44      2.42 o 
  -3   1   4     3152.35     3072.03     25.43 o 
  -2   1   4    20264.92    21673.66    199.43 o 
  -1   1   4     6541.10     6814.87     58.09 o 
   0   1   4      618.58      560.18      6.20 o 
   1   1   4     1100.30     1009.56      9.14 o 
   2   1   4      209.62      186.43      3.00 o 
   3   1   4      917.93      930.03      9.17 o 
   4   1   4      213.63      242.29      4.01 o 
   5   1   4       79.17       86.67      2.59 o 
   6   1   4      290.89      298.34      5.57 o 
   7   1   4       64.34       64.57      3.21 o 
   8   1   4      265.90      275.85      6.10 o 
   9   1   4        3.20       -3.49      2.33 o 
  10   1   4       14.08       12.95      3.10 o 
  11   1   4        0.26       -1.99      2.45 o 
 -14   2   4        2.37       -1.56      4.06 o 
 -13   2   4       75.84       73.51      5.35 o 
 -12   2   4        1.72        0.44      2.60 o 
 -11   2   4       48.95       49.34      3.85 o 
 -10   2   4       55.11       50.65      3.68 o 
  -9   2   4        0.01       -0.86      1.68 o 
  -8   2   4      132.32      143.08      4.13 o 
  -7   2   4      103.43      104.89      2.99 o 
  -6   2   4        1.75        8.58      1.21 o 
  -5   2   4      116.19      139.58      2.54 o 
  -4   2   4     1537.73     1499.11     15.26 o 
  -3   2   4      692.56      795.65      7.71 o 
  -2   2   4      319.89      311.48      4.45 o 
  -1   2   4      147.91      136.20      2.43 o 
   0   2   4      404.59      368.24      4.51 o 
   1   2   4       13.52        9.17      0.82 o 
   2   2   4       34.45       34.06      2.00 o 
   3   2   4      324.29      314.80      4.47 o 
   4   2   4     1317.50     1282.73     12.20 o 
   5   2   4       65.70       70.22      2.44 o 
   6   2   4       86.02       76.14      2.80 o 
   7   2   4      625.05      608.06      8.11 o 
   8   2   4      206.30      185.04      4.52 o 
   9   2   4      203.20      193.26      6.17 o 
  10   2   4       10.33       10.60      3.06 o 
  11   2   4       18.74       12.44      3.34 o 
 -14   3   4        1.64       -4.07      2.71 o 
 -13   3   4      256.06      286.53      7.92 o 
 -12   3   4       36.87       43.37      3.92 o 
 -11   3   4       57.84       54.42      3.97 o 
 -10   3   4        0.35       -2.83      1.89 o 
  -9   3   4      155.31      150.67      4.65 o 
  -8   3   4      298.20      309.59      6.17 o 
  -7   3   4      267.38      269.42      4.60 o 
  -6   3   4     1098.31     1172.56     10.67 o 
  -5   3   4      994.39     1057.76     10.23 o 
  -4   3   4       51.73       61.85      2.14 o 
  -3   3   4      682.47      709.80      9.32 o 
  -2   3   4      259.99      295.19      5.69 o 
  -1   3   4      352.32      374.33      5.89 o 
   0   3   4       22.44       20.63      1.14 o 
   1   3   4       11.61       11.55      1.30 o 
   2   3   4      973.03     1012.57      9.73 o 
   3   3   4       60.61       62.98      2.07 o 
   4   3   4       18.26       18.15      1.58 o 
   5   3   4        1.05        3.16      1.35 o 
   6   3   4       54.03       45.85      2.55 o 
   7   3   4        0.12       -2.24      1.49 o 
   8   3   4       30.59       21.97      2.40 o 
   9   3   4      135.19      132.87      5.46 o 
  10   3   4       43.78       44.76      4.29 o 
  11   3   4      147.36      162.05      6.48 o 
 -13   4   4       74.70       85.25      6.36 o 
 -12   4   4        1.86        1.62      3.09 o 
 -11   4   4      159.08      162.94      6.61 o 
 -10   4   4       57.61       48.28      4.59 o 
  -9   4   4       15.34       15.60      2.36 o 
  -8   4   4      166.25      158.96      3.98 o 
  -7   4   4      553.28      533.76      7.19 o 
  -6   4   4      420.20      396.63      5.13 o 
  -5   4   4        0.43        0.71      0.97 o 
  -4   4   4      221.71      225.17      5.29 o 
  -3   4   4     2311.29     2413.77     27.70 o 
  -2   4   4       31.18       48.00      2.65 o 
  -1   4   4      124.62      154.35      3.90 o 
   0   4   4      185.95      165.17      3.28 o 
   1   4   4     1936.82     2002.02     16.99 o 
   2   4   4      780.94      809.13      8.47 o 
   3   4   4       13.72       20.62      1.58 o 
   4   4   4       18.54       26.01      1.89 o 
   5   4   4      112.73      109.71      3.16 o 
   6   4   4        0.42       -2.05      1.36 o 
   7   4   4       77.72       77.04      3.29 o 
   8   4   4        3.60        0.52      2.03 o 
   9   4   4      273.04      280.63      6.69 o 
  10   4   4        0.55       -2.95      2.57 o 
 -13   5   4       47.11       46.01     10.44 o 
 -12   5   4        3.00       -3.83      7.67 o 
 -11   5   4       64.19       84.61     10.44 o 
 -10   5   4        0.56        2.57      3.76 o 
  -9   5   4       72.14       82.70      6.77 o 
  -8   5   4      405.02      375.73      8.72 o 
  -7   5   4       56.37       66.65      4.37 o 
  -6   5   4       70.12       71.00      3.39 o 
  -5   5   4       38.40       41.45      2.74 o 
  -4   5   4        0.11       -2.03      1.35 o 
  -3   5   4       25.00       27.84      4.65 o 
  -2   5   4      385.48      386.75      7.68 o 
  -1   5   4      246.12      238.97      5.88 o 
   0   5   4      127.99      154.33      4.33 o 
   1   5   4        8.99       20.50      2.23 o 
   2   5   4      240.11      219.67      5.29 o 
   3   5   4      216.30      196.89      4.47 o 
   4   5   4      319.89      309.98      5.85 o 
   5   5   4      338.28      313.40      6.09 o 
   6   5   4      295.67      271.23      5.86 o 
   7   5   4       50.93       55.98      3.43 o 
   8   5   4       12.79       10.73      2.79 o 
   9   5   4        9.32        7.48      2.83 o 
  10   5   4       47.64       70.04     11.89 o 
 -12   6   4       18.30       14.36      6.82 o 
 -11   6   4        0.04       -6.42      5.96 o 
 -10   6   4       64.83       78.66      7.38 o 
  -9   6   4      276.08      278.33     11.94 o 
  -8   6   4      223.35      238.18     12.98 o 
  -7   6   4      112.12      113.54      5.33 o 
  -6   6   4      212.05      182.37      7.69 o 
  -5   6   4      380.08      391.92      7.63 o 
  -4   6   4      175.88      150.20      6.95 o 
  -3   6   4        1.01       -2.03      2.63 o 
  -2   6   4      154.57      146.66      5.07 o 
  -1   6   4      119.06      101.44      4.34 o 
   0   6   4      748.21      736.46     12.52 o 
   1   6   4       23.82       25.81      2.85 o 
   2   6   4        1.09        2.67      2.16 o 
   3   6   4      373.91      365.93      7.65 o 
   4   6   4      104.54      105.02      4.43 o 
   5   6   4      906.63      841.60     26.74 o 
   6   6   4        9.25       19.98      3.04 o 
   7   6   4        2.91       -2.35      2.36 o 
   8   6   4       91.46      109.55      9.80 o 
   9   6   4        0.00        4.11      3.39 o 
 -11   7   4        0.82        6.51      5.09 o 
 -10   7   4      256.72      284.45     11.74 o 
  -9   7   4       19.87       34.36      6.00 o 
  -8   7   4        3.52       -1.42      3.45 o 
  -7   7   4        6.06        2.90      4.70 o 
  -6   7   4        5.37        2.76      2.46 o 
  -5   7   4       40.57       42.43      3.53 o 
  -4   7   4     1250.08     1218.66     15.99 o 
  -3   7   4        0.03       -3.31      2.20 o 
  -2   7   4      154.56      153.38      7.54 o 
  -1   7   4       55.34       59.76      4.65 o 
   0   7   4      421.35      432.05     11.46 o 
   1   7   4       82.07       70.36      4.98 o 
   2   7   4      387.00      410.41      8.48 o 
   3   7   4      194.01      204.33      6.02 o 
   4   7   4        1.26       -2.44      2.23 o 
   5   7   4        6.03        2.15      2.45 o 
   6   7   4        0.03        4.37      2.48 o 
   7   7   4       49.14       47.79      4.06 o 
   8   7   4        8.13        9.64      3.72 o 
  -9   8   4        9.00        2.98      6.82 o 
  -8   8   4       24.96       31.65      6.60 o 
  -7   8   4      170.29      168.97      8.37 o 
  -6   8   4       57.26       57.30      5.27 o 
  -5   8   4        2.80       -0.46      2.86 o 
  -4   8   4       18.18       23.69      3.60 o 
  -3   8   4       75.65       69.14      4.97 o 
  -2   8   4        0.17       -3.41      2.53 o 
  -1   8   4       55.91       49.88      4.41 o 
   0   8   4      512.33      523.60     13.72 o 
   1   8   4      272.18      268.16      8.53 o 
   2   8   4        0.12       -3.80      2.53 o 
   3   8   4        0.02       -3.61      2.96 o 
   4   8   4        7.28        5.96      3.61 o 
   5   8   4      103.09      107.18      5.57 o 
   6   8   4        4.60        0.20      3.76 o 
  -7   9   4        2.94        1.72      4.60 o 
  -6   9   4        0.00        0.88      3.27 o 
  -5   9   4      167.27      172.86      7.10 o 
  -4   9   4        4.17        3.13      3.18 o 
  -3   9   4       24.16       15.97      4.52 o 
  -2   9   4        0.01        1.45      7.45 o 
  -1   9   4       19.76       25.65      4.82 o 
   0   9   4       65.12       66.42      6.47 o 
   1   9   4        7.58        5.96      3.92 o 
   2   9   4        7.38        5.32      3.92 o 
   3   9   4      147.37      164.41      8.73 o 
   4   9   4        0.90        0.32      3.76 o 
  -2  10   4       23.36       21.79      5.12 o 
  -1  10   4       21.47       22.76      5.12 o 
 -15   0   5       41.75       48.87      6.93 o 
 -13   0   5        2.57       -3.19      3.78 o 
 -11   0   5       57.02       51.01      7.67 o 
  -9   0   5       44.58       39.21      3.92 o 
  -7   0   5      263.87      270.93      7.38 o 
  -5   0   5       81.33       90.15      2.97 o 
  -3   0   5       79.22       74.68      2.85 o 
  -1   0   5     6713.43     6566.91     85.57 o 
   1   0   5      965.07      870.83     11.99 o 
   3   0   5       36.05       36.45      4.36 o 
   5   0   5      116.74      124.64      5.07 o 
   7   0   5      873.73      863.90     14.56 o 
   9   0   5       97.54       94.84      6.73 o 
  11   0   5       71.71       90.30     14.70 o 
 -14   1   5       75.03       76.43      5.36 o 
 -13   1   5       77.84       78.02      5.20 o 
 -12   1   5       13.51       19.06      3.49 o 
 -11   1   5       66.05       72.57      4.45 o 
 -10   1   5      165.67      170.21      5.10 o 
  -9   1   5       61.76       62.78      3.18 o 
  -8   1   5        1.78        1.61      1.37 o 
  -7   1   5       32.06       36.76      1.53 o 
  -6   1   5      116.29      126.84      3.26 o 
  -5   1   5       48.97       55.00      1.81 o 
  -4   1   5      202.85      206.72      3.15 o 
  -3   1   5      372.69      338.25      4.75 o 
  -2   1   5      771.10      859.47      8.71 o 
  -1   1   5     1697.75     1580.92     14.65 o 
   0   1   5       88.40       86.85      2.40 o 
   1   1   5      565.84      521.96      5.86 o 
   2   1   5       45.85       52.53      1.83 o 
   3   1   5      504.45      528.62      6.41 o 
   4   1   5       37.68       49.13      2.09 o 
   5   1   5      486.39      459.02      6.41 o 
   6   1   5       71.33       75.33      3.23 o 
   7   1   5      447.91      420.65      7.48 o 
   8   1   5       52.06       54.50      3.47 o 
   9   1   5       44.67       48.68      4.24 o 
  10   1   5       16.32       12.16      3.20 o 
  11   1   5        1.17        2.96      2.95 o 
 -14   2   5       20.59       13.98      3.61 o 
 -13   2   5       41.33       42.01      4.11 o 
 -12   2   5      287.72      309.36      7.71 o 
 -11   2   5      338.81      323.87      7.44 o 
 -10   2   5      197.90      190.78      5.39 o 
  -9   2   5      100.61       99.35      3.79 o 
  -8   2   5      166.00      178.83      5.35 o 
  -7   2   5        1.13        4.15      1.07 o 
  -6   2   5     1477.54     1422.52     18.63 o 
  -5   2   5       66.20       58.22      1.67 o 
  -4   2   5     1624.76     1547.55     13.94 o 
  -3   2   5      942.65      944.89      9.17 o 
  -1   2   5        0.96        3.23      0.59 o 
   0   2   5        9.43        8.48      0.96 o 
   1   2   5        9.63       17.20      1.62 o 
   2   2   5      272.11      257.52      3.96 o 
   3   2   5      135.47      147.04      3.14 o 
   4   2   5     1064.87     1098.21     11.22 o 
   5   2   5       75.69       71.15      2.67 o 
   6   2   5      115.85      118.54      3.52 o 
   7   2   5      484.13      462.05      7.15 o 
   8   2   5       68.61       60.78      4.36 o 
   9   2   5        0.10       -3.38      2.25 o 
  10   2   5        2.67        0.20      2.66 o 
  11   2   5        9.84        9.64      3.21 o 
 -14   3   5       26.35       30.45      5.00 o 
 -13   3   5       66.84       60.03      4.59 o 
 -12   3   5       21.96       19.93      3.28 o 
 -11   3   5       52.37       49.77      3.75 o 
 -10   3   5      204.85      206.57      5.66 o 
  -9   3   5        9.79        2.21      1.85 o 
  -8   3   5        4.39        1.74      1.63 o 
  -7   3   5       11.44       15.44      2.27 o 
  -6   3   5     1566.59     1644.25     14.17 o 
  -5   3   5      557.18      616.27      6.46 o 
  -4   3   5      882.81      903.12     15.07 o 
  -3   3   5        0.64        2.53      0.93 o 
  -2   3   5      122.88      110.08      3.59 o 
  -1   3   5      324.31      322.39      5.67 o 
   0   3   5      348.36      330.37      4.47 o 
   1   3   5      103.46       97.72      2.29 o 
   2   3   5      862.01      845.84      8.84 o 
   3   3   5       79.27       81.11      2.52 o 
   4   3   5       33.27       34.18      2.06 o 
   5   3   5       57.49       47.16      2.51 o 
   6   3   5       62.89       68.33      3.00 o 
   7   3   5       14.51        7.80      2.00 o 
   8   3   5       22.83       21.87      3.14 o 
   9   3   5        6.47        3.72      2.27 o 
  10   3   5       42.94       41.73      4.30 o 
 -13   4   5        1.37        1.94      3.43 o 
 -12   4   5       45.37       49.06      5.00 o 
 -11   4   5       12.06        8.33      3.66 o 
 -10   4   5       15.13       15.29      3.25 o 
  -9   4   5       54.42       53.24      4.22 o 
  -8   4   5      241.15      254.57      5.68 o 
  -7   4   5      129.30      126.94      3.91 o 
  -6   4   5      212.05      202.98      3.96 o 
  -5   4   5      117.84      115.66      3.47 o 
  -4   4   5     1031.17     1043.51     14.31 o 
  -3   4   5      196.58      191.85      5.09 o 
  -2   4   5      280.90      256.92      5.94 o 
  -1   4   5       14.34       27.92      2.27 o 
   0   4   5       59.54       78.56      2.62 o 
   1   4   5        4.86        7.44      1.32 o 
   2   4   5      159.89      173.35      3.88 o 
   3   4   5       25.74       21.34      1.80 o 
   4   4   5       79.14       74.33      2.80 o 
   5   4   5       57.21       48.22      2.83 o 
   6   4   5        0.04       -2.10      1.40 o 
   7   4   5       33.87       34.26      2.65 o 
   8   4   5       14.80       15.17      2.69 o 
   9   4   5       23.53       16.83      2.91 o 
  10   4   5       10.25        6.82      3.10 o 
 -13   5   5        7.44       -1.68      5.96 o 
 -12   5   5       10.99       -1.57      9.58 o 
 -11   5   5       69.66       72.85      7.07 o 
 -10   5   5      145.11      146.99      8.25 o 
  -9   5   5      176.84      181.44      8.74 o 
  -8   5   5       32.42       39.80      4.88 o 
  -7   5   5       88.74       90.54      4.76 o 
  -6   5   5      516.20      531.54      8.59 o 
  -5   5   5       31.38       30.11      3.01 o 
  -4   5   5      300.24      323.34      7.14 o 
  -3   5   5       70.81       65.95      5.44 o 
  -2   5   5      142.77      123.57      4.39 o 
  -1   5   5      295.82      280.05      5.97 o 
   0   5   5      345.43      339.64      7.74 o 
   1   5   5      658.63      636.51      9.93 o 
   2   5   5      263.34      233.40      5.72 o 
   3   5   5      108.98      105.18      4.19 o 
   4   5   5       70.65       79.55      4.00 o 
   5   5   5      156.04      157.56      5.23 o 
   6   5   5      209.76      195.64      5.26 o 
   7   5   5       95.22       92.14      3.97 o 
   8   5   5        7.61        6.45      2.85 o 
   9   5   5       91.60       97.62      5.32 o 
 -12   6   5        0.24        0.43      4.82 o 
 -11   6   5        0.13       -6.09      4.06 o 
 -10   6   5       17.14       20.45      5.26 o 
  -9   6   5      663.92      714.79     20.91 o 
  -8   6   5        0.01       -3.85      2.57 o 
  -7   6   5        3.91        5.22      2.93 o 
  -6   6   5       56.27       58.29      3.61 o 
  -5   6   5      246.00      246.37      6.04 o 
  -4   6   5       18.80       19.58      7.93 o 
  -3   6   5      161.83      147.50      5.19 o 
  -2   6   5        0.67       -2.60      1.73 o 
  -1   6   5      664.25      619.40     11.23 o 
   0   6   5       14.21       11.94      2.65 o 
   1   6   5     1058.54     1066.29     14.58 o 
   2   6   5      167.67      177.18      5.44 o 
   3   6   5      405.49      423.15      8.48 o 
   4   6   5       17.89       27.96      3.34 o 
   5   6   5      432.03      461.65     10.32 o 
   6   6   5        4.20        7.27      3.01 o 
   7   6   5      153.12      165.29      6.15 o 
   8   6   5       11.88        6.29      3.49 o 
 -11   7   5       84.46      119.39      9.21 o 
 -10   7   5       22.24       21.76      5.57 o 
  -9   7   5        1.09       -2.41      8.52 o 
  -8   7   5        0.25       -1.98      3.07 o 
  -7   7   5      186.12      199.29     11.39 o 
  -6   7   5        5.61        1.51      2.31 o 
  -5   7   5      115.24      117.12      4.86 o 
  -4   7   5       80.05       61.68      4.48 o 
  -3   7   5      108.82      103.16      4.97 o 
  -2   7   5       22.98       14.40      4.90 o 
  -1   7   5      265.05      250.81      7.27 o 
   0   7   5      279.87      283.47      8.07 o 
   1   7   5      161.85      172.70      8.00 o 
   2   7   5       13.21        9.12      2.85 o 
   3   7   5      533.79      532.56     10.07 o 
   4   7   5        5.70        6.26      2.61 o 
   5   7   5       79.37       88.83      4.66 o 
   6   7   5        0.16       -0.72      2.52 o 
   7   7   5       17.84       15.42      4.30 o 
  -9   8   5       38.79       26.84      8.52 o 
  -8   8   5       91.83      103.66      7.27 o 
  -7   8   5        1.48        1.51      3.99 o 
  -6   8   5        2.17        0.15      4.18 o 
  -5   8   5       12.56       13.37      3.43 o 
  -4   8   5        4.65        5.06      3.00 o 
  -3   8   5       59.95       55.63      4.79 o 
  -2   8   5        1.98        0.26      2.78 o 
  -1   8   5      285.21      303.76      8.52 o 
   0   8   5        6.17        6.96      3.03 o 
   1   8   5       16.91       17.29      3.60 o 
   2   8   5        0.73        0.27      2.76 o 
   3   8   5       22.34       22.49      3.75 o 
   4   8   5       80.05       96.20      5.81 o 
   5   8   5       44.14       40.80      6.40 o 
  -7   9   5        6.35        9.22      4.79 o 
  -6   9   5      175.19      195.07      7.66 o 
  -5   9   5       69.21       74.36      5.71 o 
  -4   9   5       19.24       29.38      5.22 o 
  -3   9   5        0.78       -0.53      3.09 o 
  -2   9   5      172.05      181.64      7.20 o 
  -1   9   5        8.09        7.08      4.26 o 
   0   9   5        0.68       -3.10      2.78 o 
   1   9   5       12.90       11.03      4.36 o 
   2   9   5      167.71      171.71      8.58 o 
   3   9   5        0.44       -3.41      5.32 o 
 -14   0   6       22.61       20.85      5.40 o 
 -12   0   6      151.01      149.67      7.98 o 
 -10   0   6       92.00       93.95      5.72 o 
  -8   0   6      275.55      259.94      7.84 o 
  -6   0   6      893.05      846.99     11.32 o 
  -4   0   6      200.66      192.66      5.10 o 
  -2   0   6     2720.44     2510.48     28.96 o 
   0   0   6     1349.84     1257.18     21.68 o 
   2   0   6      338.51      335.93      6.86 o 
   4   0   6      492.40      488.31      9.41 o 
   6   0   6       87.93       68.95      4.43 o 
   8   0   6      863.81      870.21     27.27 o 
  10   0   6      136.20      135.88      8.25 o 
 -15   1   6       39.63       35.82      4.47 o 
 -14   1   6      114.30      115.75      5.78 o 
 -13   1   6      169.61      179.52      6.39 o 
 -12   1   6      292.59      301.80      7.61 o 
 -11   1   6        4.48        0.44      2.39 o 
 -10   1   6        1.93        0.80      1.96 o 
  -9   1   6      214.22      216.07      6.09 o 
  -8   1   6      628.78      625.49      9.43 o 
  -7   1   6       36.62       40.00      1.96 o 
  -6   1   6        2.23        4.27      0.87 o 
  -5   1   6      114.39      115.12      2.27 o 
  -4   1   6        3.94        2.64      0.84 o 
  -3   1   6       31.22       26.27      1.62 o 
  -2   1   6      162.58      160.48      3.69 o 
  -1   1   6       22.20       17.78      1.40 o 
   0   1   6        2.59        4.76      0.87 o 
   1   1   6      268.21      281.01      4.19 o 
   2   1   6       73.97       58.56      2.16 o 
   3   1   6       69.42       75.22      2.42 o 
   4   1   6       82.00       80.18      2.70 o 
   5   1   6      121.35      129.36      3.51 o 
   6   1   6      328.74      304.93      6.27 o 
   7   1   6      124.81      128.97      4.44 o 
   8   1   6        7.96        4.66      2.32 o 
   9   1   6        0.13       -1.79      2.44 o 
  10   1   6       61.31       62.66      4.89 o 
 -14   2   6       45.67       42.69      4.40 o 
 -13   2   6       16.26       20.74      3.55 o 
 -12   2   6        0.69        2.22      2.62 o 
 -11   2   6      155.67      161.87      5.38 o 
 -10   2   6       22.61       20.09      2.83 o 
  -9   2   6       66.76       59.81      3.87 o 
  -8   2   6      272.77      298.85      6.07 o 
  -7   2   6      174.66      170.82      3.93 o 
  -6   2   6      351.61      345.19      5.66 o 
  -5   2   6     1284.88     1285.18     12.31 o 
  -4   2   6     3085.78     3301.21     27.89 o 
  -3   2   6      572.84      597.93     10.24 o 
  -2   2   6      953.14      914.88      9.58 o 
  -1   2   6      370.29      318.14      4.18 o 
   0   2   6        6.27        2.66      0.89 o 
   1   2   6       45.02       41.75      1.97 o 
   2   2   6       12.04       14.28      1.44 o 
   3   2   6        2.94        9.04      1.41 o 
   4   2   6      129.93      131.21      3.39 o 
   5   2   6       28.83       26.27      2.57 o 
   6   2   6      136.71      132.19      3.89 o 
   7   2   6       11.76        6.48      2.04 o 
   8   2   6        4.37        1.38      1.88 o 
   9   2   6       17.71       11.00      3.06 o 
  10   2   6        0.46       -0.94      2.58 o 
 -14   3   6        6.08        2.43      3.85 o 
 -13   3   6       12.23       16.40      4.09 o 
 -12   3   6        7.71        1.54      3.29 o 
 -11   3   6       69.72       77.83      5.12 o 
 -10   3   6       57.35       53.10      4.31 o 
  -9   3   6      116.82       93.82      4.24 o 
  -8   3   6      159.57      166.03      4.48 o 
  -7   3   6      161.09      146.74      3.38 o 
  -6   3   6      517.83      490.19      5.85 o 
  -5   3   6        8.36       13.80      2.15 o 
  -4   3   6     1008.06     1002.36     11.58 o 
  -3   3   6     1713.22     1653.24     17.44 o 
  -2   3   6        1.53        5.10      1.54 o 
  -1   3   6      304.80      282.71      3.80 o 
   0   3   6        6.98        5.90      0.99 o 
   1   3   6      545.97      539.37      6.42 o 
   2   3   6      236.73      241.26      4.21 o 
   3   3   6      697.97      679.63      8.13 o 
   4   3   6        0.89        1.67      1.42 o 
   5   3   6      175.65      178.29      4.30 o 
   6   3   6       51.34       41.30      2.85 o 
   7   3   6       14.99        7.20      2.06 o 
   8   3   6        1.59        0.53      1.86 o 
   9   3   6       75.39       59.56      3.97 o 
  10   3   6        1.72       -0.10      2.86 o 
 -13   4   6       53.50       52.04      6.77 o 
 -12   4   6        1.72       -4.26      3.92 o 
 -11   4   6       11.86        5.01      4.36 o 
 -10   4   6       33.59       31.45      5.26 o 
  -9   4   6      313.95      324.36     11.14 o 
  -8   4   6      177.33      174.46      7.98 o 
  -7   4   6       59.38       63.28      3.77 o 
  -6   4   6       48.56       45.63      2.73 o 
  -5   4   6      760.37      750.43     11.73 o 
  -4   4   6      133.38      132.51      4.34 o 
  -3   4   6       28.17       23.09      4.44 o 
  -2   4   6      187.86      179.06      5.14 o 
  -1   4   6     2088.46     2084.28     22.77 o 
   0   4   6        8.64       21.95      2.65 o 
   1   4   6      212.60      222.77      5.40 o 
   2   4   6      172.08      172.66      4.05 o 
   3   4   6     1218.45     1168.39     13.35 o 
   4   4   6       43.04       49.20      3.52 o 
   5   4   6      132.78      138.08      4.32 o 
   6   4   6       25.12       20.42      2.58 o 
   7   4   6       88.50       86.83      3.93 o 
   8   4   6        9.34       16.17      3.20 o 
   9   4   6        9.91        7.45      3.06 o 
 -13   5   6       17.84       15.66      5.57 o 
 -12   5   6       47.27       49.82      6.77 o 
 -11   5   6       52.27       50.53      6.33 o 
 -10   5   6        1.69       -4.05      3.61 o 
  -9   5   6        0.79        6.15      4.18 o 
  -8   5   6       18.09       20.97      3.44 o 
  -7   5   6     1093.41     1083.57     16.91 o 
  -6   5   6     1310.89     1285.18     15.93 o 
  -5   5   6      187.36      185.63      5.44 o 
  -4   5   6       13.95        6.69      2.10 o 
  -3   5   6      298.79      272.38      6.64 o 
  -2   5   6        0.35        0.65      1.69 o 
  -1   5   6       27.94       31.75      2.78 o 
   0   5   6      223.79      217.11      6.28 o 
   1   5   6       22.19       23.78      2.61 o 
   2   5   6      104.40      100.65      4.22 o 
   3   5   6       42.66       37.22      3.83 o 
   4   5   6       88.29       95.58      4.41 o 
   5   5   6       13.66       14.06      2.95 o 
   6   5   6       37.78       27.21      5.96 o 
   7   5   6       18.49       22.52      4.18 o 
   8   5   6       58.50       86.47      6.33 o 
 -12   6   6       37.32       34.99      6.61 o 
 -11   6   6       38.91       37.78      6.17 o 
 -10   6   6      141.57      173.23     10.44 o 
  -9   6   6        1.30        1.49      4.22 o 
  -8   6   6       38.86       26.70      4.00 o 
  -7   6   6       75.30       79.37      5.86 o 
  -6   6   6        5.85        9.96      2.58 o 
  -5   6   6      100.27      114.99      4.99 o 
  -4   6   6       18.01        8.45      2.65 o 
  -3   6   6        2.10        1.12      2.02 o 
  -2   6   6      192.30      190.86      6.09 o 
  -1   6   6        0.40        1.40      2.37 o 
   0   6   6       59.88       58.81      4.23 o 
   1   6   6      106.13      107.45      4.44 o 
   2   6   6       18.99       19.34      3.69 o 
   3   6   6      314.57      307.52      7.51 o 
   4   6   6       68.77       77.89      4.40 o 
   5   6   6      282.50      290.33      9.33 o 
   6   6   6       10.88       13.80      3.01 o 
   7   6   6        7.04        2.74      2.77 o 
 -11   7   6       97.53      111.09      8.79 o 
 -10   7   6       21.97       20.20     11.50 o 
  -9   7   6        0.15       -4.01      5.32 o 
  -8   7   6      193.40      212.53      7.65 o 
  -7   7   6        1.80       -4.11      2.79 o 
  -6   7   6       72.24       75.24      4.15 o 
  -5   7   6       70.54       76.48      4.12 o 
  -4   7   6       69.67       78.75      4.98 o 
  -3   7   6       97.75       81.02      5.94 o 
  -2   7   6       77.92       59.96      8.21 o 
  -1   7   6       41.20       30.93      3.75 o 
   0   7   6      548.87      515.35      9.87 o 
   1   7   6      178.41      183.60      6.00 o 
   2   7   6       18.62       15.85      3.11 o 
   3   7   6        2.77        3.94      2.55 o 
   4   7   6       26.98       34.13      4.06 o 
   5   7   6       82.76       97.42      5.00 o 
   6   7   6       48.73       60.37      4.69 o 
  -9   8   6       94.29      106.93     13.21 o 
  -8   8   6       17.38       13.64      4.06 o 
  -7   8   6        2.56        0.26      3.35 o 
  -6   8   6        1.09        0.00      2.60 o 
  -5   8   6      292.30      291.66      7.53 o 
  -4   8   6       42.62       37.59      4.33 o 
  -3   8   6      126.53      126.81      5.87 o 
  -2   8   6        1.37       -3.19      2.62 o 
  -1   8   6       37.99       55.82      5.72 o 
   0   8   6        2.57        2.86      2.93 o 
   1   8   6        5.53        3.94      2.66 o 
   2   8   6        4.73        3.11      2.74 o 
   3   8   6       33.17       39.92      5.78 o 
   4   8   6       53.15       55.20      6.95 o 
   5   8   6       16.22       13.90      3.40 o 
  -6   9   6        2.70        0.04      4.30 o 
  -5   9   6        4.18       -3.55      3.18 o 
  -4   9   6        6.78        6.33      3.43 o 
  -3   9   6      319.36      322.92     12.01 o 
  -2   9   6       11.03       19.22      3.93 o 
  -1   9   6       13.53       11.54      4.36 o 
   0   9   6        2.34        2.13      3.07 o 
   1   9   6      258.37      263.08     10.67 o 
   2   9   6        2.47       -1.67      4.41 o 
 -15   0   7       17.81       29.22      6.47 o 
 -13   0   7      858.64      908.88     20.98 o 
 -11   0   7       20.77       16.71      5.11 o 
  -9   0   7       27.42       27.57      3.58 o 
  -7   0   7      214.17      194.43      8.95 o 
  -5   0   7      840.30      839.08     26.30 o 
  -3   0   7        5.31       11.71      4.47 o 
  -1   0   7      190.45      180.95      4.66 o 
   1   0   7      349.18      368.65      7.43 o 
   3   0   7       59.76       49.83      3.32 o 
   5   0   7      108.20      114.85      5.07 o 
   7   0   7        8.10       19.14      3.59 o 
   9   0   7       41.27       45.82     10.44 o 
 -15   1   7       42.33       50.83      5.04 o 
 -14   1   7       10.58        6.75      3.49 o 
 -13   1   7        0.16       -1.85      2.81 o 
 -12   1   7      112.36      123.93      5.31 o 
 -11   1   7      346.18      344.63      7.72 o 
 -10   1   7       14.08       11.08      2.34 o 
  -9   1   7      260.45      270.86      6.16 o 
  -8   1   7      589.70      590.47      9.21 o 
  -7   1   7        8.52        9.38      1.83 o 
  -6   1   7        0.20       -0.51      0.87 o 
  -5   1   7      275.59      269.47      4.25 o 
  -4   1   7      504.44      499.00      6.96 o 
  -3   1   7       27.29       50.38      2.33 o 
  -2   1   7     1418.96     1397.56     13.96 o 
  -1   1   7      983.24      974.37      9.62 o 
   0   1   7       87.82       84.01      2.33 o 
   1   1   7        0.04       -0.52      0.92 o 
   2   1   7      353.76      364.83      5.40 o 
   3   1   7       45.81       45.31      2.31 o 
   4   1   7       82.34       84.06      2.93 o 
   5   1   7      300.69      282.27      6.71 o 
   6   1   7      305.29      285.12      6.25 o 
   7   1   7      384.45      355.99      7.39 o 
   8   1   7      160.02      162.87      5.89 o 
   9   1   7        0.83       -0.59      2.70 o 
 -14   2   7       22.45       23.65      3.85 o 
 -13   2   7       81.55       78.94      5.01 o 
 -12   2   7        0.66       -3.20      2.13 o 
 -11   2   7       46.07       47.43      3.77 o 
 -10   2   7       27.35       25.94      2.84 o 
  -9   2   7        1.62        0.31      1.76 o 
  -8   2   7      289.58      302.76      6.21 o 
  -7   2   7      233.97      222.79      4.18 o 
  -6   2   7      399.94      402.46      5.99 o 
  -5   2   7     1987.08     2050.64     18.61 o 
  -4   2   7      360.66      345.78      9.75 o 
  -3   2   7     1321.66     1341.61     17.28 o 
  -2   2   7      515.17      480.19      8.27 o 
  -1   2   7       35.55       30.06      2.19 o 
   0   2   7      185.80      190.15      3.75 o 
   1   2   7      448.60      417.28      5.71 o 
   2   2   7      281.89      304.30      4.96 o 
   3   2   7      250.89      261.24      4.74 o 
   4   2   7       23.06       22.47      2.21 o 
   5   2   7       20.73       13.49      2.19 o 
   6   2   7      116.60      136.76      4.35 o 
   7   2   7       18.37        9.18      2.32 o 
   8   2   7        2.31       -1.46      1.93 o 
   9   2   7        0.81       -3.17      2.55 o 
 -14   3   7        2.74       -3.11      3.73 o 
 -13   3   7       11.19        7.11      3.99 o 
 -12   3   7      105.93      126.22      6.19 o 
 -11   3   7       13.53        6.13      3.19 o 
 -10   3   7       25.79       24.63      3.81 o 
  -9   3   7        6.36        4.60      2.63 o 
  -8   3   7      328.03      315.17      7.78 o 
  -7   3   7       34.83       41.11      2.62 o 
  -6   3   7        0.57        6.76      2.34 o 
  -5   3   7      484.76      479.98      7.03 o 
  -4   3   7        1.38        0.56      1.21 o 
  -3   3   7      723.80      795.95     12.09 o 
  -2   3   7     1585.60     1615.23     18.40 o 
  -1   3   7       56.00       57.55      2.00 o 
   0   3   7      662.21      666.36      7.54 o 
   1   3   7        4.91        6.61      1.34 o 
   2   3   7        6.87        6.73      1.52 o 
   3   3   7        0.72       -0.34      1.45 o 
   4   3   7      955.70      985.34     11.20 o 
   5   3   7      412.69      402.63      6.68 o 
   6   3   7        3.89        2.13      1.89 o 
   7   3   7        2.38       -0.77      1.86 o 
   8   3   7       90.49       96.84      4.01 o 
   9   3   7        2.59       -3.45      2.30 o 
 -13   4   7        0.03       -1.03      5.11 o 
 -12   4   7        2.32       -3.19      4.90 o 
 -11   4   7        1.20       -3.31      3.76 o 
 -10   4   7      192.77      203.66     12.79 o 
  -9   4   7        0.52       -4.73      3.15 o 
  -8   4   7        7.64        1.28      3.31 o 
  -7   4   7        0.03       -1.38      2.59 o 
  -6   4   7      317.77      308.44      6.19 o 
  -5   4   7      377.42      392.64      7.85 o 
  -4   4   7      104.94       97.02      3.95 o 
  -3   4   7      294.37      277.38      6.79 o 
  -2   4   7        7.30        6.98      1.81 o 
  -1   4   7      351.33      343.21      7.70 o 
   0   4   7      160.65      165.95      4.80 o 
   1   4   7        0.18       -2.45      1.68 o 
   2   4   7     1043.38     1021.93     14.20 o 
   3   4   7      543.52      560.99      9.91 o 
   4   4   7      234.41      228.10      6.28 o 
   5   4   7       11.64        7.02      2.24 o 
   6   4   7       73.46       76.16      3.96 o 
   7   4   7        0.13       -2.39      2.07 o 
   8   4   7        1.51        2.90      2.47 o 
 -13   5   7       34.01       37.80      6.61 o 
 -12   5   7        0.59        3.62      4.79 o 
 -11   5   7       70.49       71.57     11.72 o 
 -10   5   7       49.68       51.30      8.52 o 
  -9   5   7      344.65      386.10     12.95 o 
  -8   5   7       18.23       22.38      3.62 o 
  -7   5   7      254.01      261.10      7.46 o 
  -6   5   7       30.11       23.96      3.07 o 
  -5   5   7      226.47      219.79      7.50 o 
  -4   5   7       22.32       24.56      2.99 o 
  -3   5   7      119.29      106.66      4.54 o 
  -2   5   7        7.81        7.30      2.35 o 
  -1   5   7      828.44      807.43     12.03 o 
   0   5   7      278.75      279.48      6.71 o 
   1   5   7       51.75       49.42      6.46 o 
   2   5   7        0.55       -2.99      2.77 o 
   3   5   7       43.76       45.07      3.71 o 
   4   5   7      137.48      129.81      5.20 o 
   5   5   7       31.60       26.57      3.41 o 
   6   5   7        7.34        8.66      3.14 o 
   7   5   7       73.27       79.38      5.00 o 
   8   5   7        3.49       10.22      3.98 o 
 -12   6   7        0.39       -5.46      7.88 o 
 -11   6   7      110.13      129.14      8.88 o 
 -10   6   7       15.36       11.81      5.32 o 
  -9   6   7       28.65       21.65      7.24 o 
  -8   6   7       93.28       94.31      5.44 o 
  -7   6   7      113.60      117.30      5.70 o 
  -6   6   7      342.73      343.82      9.54 o 
  -5   6   7       20.75       20.33      4.85 o 
  -4   6   7       17.70       17.33      3.09 o 
  -3   6   7      285.01      288.87      7.58 o 
  -2   6   7       15.85       12.70      3.59 o 
  -1   6   7        9.07        4.11      2.74 o 
   0   6   7       20.39       26.17      3.13 o 
   1   6   7      100.01       92.39      4.42 o 
   2   6   7        6.39       10.28      2.79 o 
   3   6   7      181.90      184.16      6.16 o 
   4   6   7       22.66       27.24      3.50 o 
   5   6   7       89.11       89.85      7.44 o 
   6   6   7       11.04        9.60      3.07 o 
   7   6   7       61.45       57.42      4.67 o 
 -10   7   7        4.98        1.87      4.96 o 
  -9   7   7      189.90      203.05     10.39 o 
  -8   7   7      141.61      146.66      6.58 o 
  -7   7   7       17.53       19.27      4.01 o 
  -6   7   7       95.26      105.61      7.70 o 
  -5   7   7      259.55      288.22      8.04 o 
  -4   7   7        4.13        5.68      2.90 o 
  -3   7   7       22.74       20.52      3.40 o 
  -2   7   7       37.78       35.48      5.75 o 
  -1   7   7      274.45      266.59      9.49 o 
   0   7   7        6.40        5.63      2.80 o 
   1   7   7      136.44      125.10      5.27 o 
   2   7   7        1.19        1.99      2.70 o 
   3   7   7       54.82       62.29      5.60 o 
   4   7   7       12.69       19.39      3.26 o 
   5   7   7       62.35       68.29      4.90 o 
  -9   8   7        1.51       -4.69      4.52 o 
  -8   8   7        6.03        4.31      3.67 o 
  -7   8   7       16.71       16.50      4.49 o 
  -6   8   7       20.76       26.78      4.31 o 
  -5   8   7        4.98        5.89      2.82 o 
  -4   8   7        5.02       -0.14      2.95 o 
  -3   8   7        1.79        0.81      2.93 o 
  -2   8   7      210.03      218.29      7.96 o 
  -1   8   7      120.21      121.90      7.08 o 
   0   8   7       31.33       33.43      4.77 o 
   1   8   7       38.92       33.37      4.00 o 
   2   8   7       51.89       62.72      5.72 o 
   3   8   7        0.11       -2.81      2.52 o 
   4   8   7       24.41       23.59      3.75 o 
  -6   9   7        0.21       -4.35      4.06 o 
  -5   9   7        1.10       -4.63      3.09 o 
  -4   9   7      130.61      154.73     11.73 o 
  -3   9   7       40.54       43.28      6.28 o 
  -2   9   7      137.62      127.35      7.68 o 
  -1   9   7       44.16       48.75      8.29 o 
   0   9   7       49.89       58.98      5.30 o 
   1   9   7        7.73        9.39      3.50 o 
 -14   0   8      343.25      366.79     13.11 o 
 -12   0   8      118.34      114.26     12.14 o 
 -10   0   8      469.28      458.73     15.78 o 
  -8   0   8      250.64      252.42      8.29 o 
  -6   0   8      327.50      328.24     10.24 o 
  -4   0   8     1208.23     1275.08     20.13 o 
  -2   0   8     3570.64     3534.61    117.99 o 
   0   0   8     1317.69     1354.54     18.48 o 
   2   0   8       82.61       83.38      3.92 o 
   4   0   8        0.68       -3.48      2.53 o 
   6   0   8      111.61      112.72      5.53 o 
   8   0   8        2.79        0.89      3.00 o 
 -15   1   8       19.20       22.38      4.29 o 
 -14   1   8       17.42       23.45      3.96 o 
 -13   1   8        4.40        2.78      3.57 o 
 -12   1   8       45.64       49.43      4.15 o 
 -11   1   8       19.10       22.22      3.11 o 
 -10   1   8       34.02       28.15      2.97 o 
  -9   1   8       84.66       73.53      3.71 o 
  -8   1   8      172.21      188.02      5.04 o 
  -7   1   8      175.17      172.28      3.74 o 
  -6   1   8      463.94      434.65      5.60 o 
  -5   1   8      522.37      472.92      6.33 o 
  -4   1   8     5220.00     5159.11     47.55 o 
  -3   1   8      636.83      612.25      9.91 o 
  -2   1   8     1240.07     1215.50     12.91 o 
  -1   1   8      534.32      560.23      7.32 o 
   0   1   8       11.90       13.68      1.49 o 
   1   1   8      576.39      591.01      7.39 o 
   2   1   8      185.42      183.90      3.94 o 
   3   1   8        3.05        0.95      2.10 o 
   4   1   8      321.48      309.39      6.92 o 
   5   1   8       18.49       19.24      2.93 o 
   6   1   8        2.50        7.07      2.38 o 
   7   1   8       22.33       29.12      3.25 o 
   8   1   8       80.82       90.10      4.38 o 
   9   1   8        0.81        3.15      3.00 o 
 -14   2   8        1.29       -2.39      3.54 o 
 -13   2   8        3.52        5.23      3.77 o 
 -12   2   8        2.68       -3.46      3.70 o 
 -11   2   8       13.09        9.65      3.55 o 
 -10   2   8       21.77       20.79      2.74 o 
  -9   2   8      117.90      118.28      4.26 o 
  -8   2   8      191.96      196.11      5.13 o 
  -7   2   8      251.73      246.82      4.58 o 
  -6   2   8      160.27      163.02      3.48 o 
  -5   2   8       78.10       72.50      2.49 o 
  -4   2   8      695.94      691.39      9.15 o 
  -3   2   8      134.28      135.85      3.48 o 
  -2   2   8       34.14       35.74      2.06 o 
  -1   2   8      119.20      107.18      2.71 o 
   0   2   8      177.81      182.04      3.66 o 
   1   2   8      390.01      391.50      5.78 o 
   2   2   8      314.97      309.35      5.25 o 
   3   2   8       14.72       14.20      2.00 o 
   4   2   8      126.43      125.35      3.84 o 
   5   2   8      266.91      281.22      5.74 o 
   6   2   8      100.69       77.74      6.07 o 
   7   2   8       88.94       81.73      4.67 o 
   8   2   8        1.77       -2.17      2.05 o 
 -14   3   8        3.67        2.67      4.66 o 
 -13   3   8       74.10       84.70      6.43 o 
 -12   3   8       56.97       61.19      5.37 o 
 -11   3   8        2.36       -3.30      2.84 o 
 -10   3   8       52.04       47.47      4.56 o 
  -9   3   8      439.36      424.61      9.72 o 
  -8   3   8       14.16       14.61      4.15 o 
  -7   3   8      210.95      209.73      4.92 o 
  -6   3   8        0.92        4.14      1.52 o 
  -5   3   8      276.31      268.58      5.23 o 
  -4   3   8       57.21       62.02      3.33 o 
  -3   3   8      167.91      194.04      5.53 o 
  -2   3   8       39.32       57.24      3.07 o 
  -1   3   8      198.37      189.81      5.69 o 
   0   3   8      114.42      105.57      3.98 o 
   1   3   8       16.82       16.53      1.79 o 
   2   3   8       11.44        7.69      1.71 o 
   3   3   8       46.73       55.41      3.49 o 
   4   3   8       72.80       66.68      4.48 o 
   5   3   8       53.90       51.85      4.00 o 
   6   3   8        4.85        1.43      1.99 o 
   7   3   8        4.40        3.16      2.11 o 
   8   3   8       12.48       14.14      2.96 o 
 -13   4   8        8.13       -1.06      4.52 o 
 -12   4   8        2.40       -5.82      3.88 o 
 -11   4   8       79.72       81.77      7.53 o 
 -10   4   8       76.56       56.42      6.47 o 
  -9   4   8        2.90       -0.85      5.11 o 
  -8   4   8      195.20      192.24     11.29 o 
  -7   4   8      220.09      222.94      6.51 o 
  -6   4   8      194.61      177.93      5.34 o 
  -5   4   8       68.58       73.79      3.74 o 
  -4   4   8        9.69        9.98      2.10 o 
  -3   4   8      162.77      167.69      5.34 o 
  -2   4   8      280.41      259.02      6.04 o 
  -1   4   8       88.80       80.94      4.20 o 
   0   4   8      228.29      225.11      5.91 o 
   1   4   8      341.23      351.03      7.63 o 
   2   4   8      152.00      155.28      5.23 o 
   3   4   8       95.00       98.18      4.51 o 
   4   4   8        3.16       -1.18      2.58 o 
   5   4   8        0.12       -3.27      2.18 o 
   6   4   8        2.26        0.55      2.44 o 
   7   4   8       52.47       66.10      4.80 o 
   8   4   8        7.05        6.39      3.07 o 
 -13   5   8       22.18       27.94      6.17 o 
 -12   5   8       25.70       32.92      6.17 o 
 -11   5   8        9.52       17.28      8.94 o 
 -10   5   8        0.54        1.70      3.92 o 
  -9   5   8       71.99       84.82     11.72 o 
  -8   5   8      179.44      155.81      8.44 o 
  -7   5   8      330.76      340.93      9.38 o 
  -6   5   8      241.38      226.94     13.30 o 
  -5   5   8       96.12       94.70      6.60 o 
  -4   5   8      201.41      193.06      5.99 o 
  -3   5   8       38.08       35.37      4.12 o 
  -2   5   8      281.47      280.50      7.49 o 
  -1   5   8      158.29      154.93      5.89 o 
   0   5   8        0.08       -2.53      1.98 o 
   1   5   8        2.35       -0.83      2.18 o 
   2   5   8       12.22        2.83      2.53 o 
   3   5   8      536.43      529.86     10.32 o 
   4   5   8      102.87      101.94      4.87 o 
   5   5   8        5.51        6.54      2.88 o 
   6   5   8       73.27       82.64      7.81 o 
   7   5   8       12.85        9.53      3.17 o 
 -12   6   8       23.73       30.10      6.63 o 
 -11   6   8       30.13       28.61      6.17 o 
 -10   6   8       94.28      101.45      8.25 o 
  -9   6   8        7.21       11.45      4.79 o 
  -8   6   8       26.97       33.05      4.58 o 
  -7   6   8      263.09      263.14      8.15 o 
  -6   6   8       89.59       90.39      4.72 o 
  -5   6   8       96.66       93.16      5.89 o 
  -4   6   8      107.04      100.04      9.26 o 
  -3   6   8       11.45        8.99      2.74 o 
  -2   6   8       62.67       55.61      4.87 o 
  -1   6   8       88.14       88.29      4.99 o 
   0   6   8      165.61      182.29      5.99 o 
   1   6   8      120.72      129.79      5.19 o 
   2   6   8        8.80        4.55      2.85 o 
   3   6   8      119.30      119.37      5.53 o 
   4   6   8       28.28       33.09      3.76 o 
   5   6   8        3.01        0.31      2.74 o 
   6   6   8       28.07       31.28      3.97 o 
 -10   7   8       70.16       79.48      8.43 o 
  -9   7   8       20.00       17.19      5.57 o 
  -8   7   8        9.91        8.89      3.87 o 
  -7   7   8       20.32       24.35      4.07 o 
  -6   7   8       25.67       23.09      3.44 o 
  -5   7   8      103.83      110.05      5.75 o 
  -4   7   8       21.49       21.07      5.17 o 
  -3   7   8       44.22       45.77      4.26 o 
  -2   7   8       95.26       90.23      5.13 o 
  -1   7   8      143.21      125.25      6.91 o 
   0   7   8        8.72        3.18      2.69 o 
   1   7   8        0.86       -3.67      2.45 o 
   2   7   8       47.63       58.50      5.66 o 
   3   7   8        7.45        1.63      2.77 o 
   4   7   8       20.06       20.05      3.57 o 
  -8   8   8        0.96       -4.09      3.27 o 
  -7   8   8       46.50       45.53      6.21 o 
  -6   8   8       36.46       44.07      6.17 o 
  -5   8   8       26.70       21.12      5.18 o 
  -4   8   8       45.53       53.07      4.89 o 
  -3   8   8       68.83       74.33      8.88 o 
  -2   8   8      120.99      114.99      7.08 o 
  -1   8   8        1.07        3.78      3.18 o 
   0   8   8       47.19       45.98      5.33 o 
   1   8   8       31.19       23.26      3.57 o 
   2   8   8        0.01       -3.74      2.49 o 
  -4   9   8        0.01        0.25      3.37 o 
  -3   9   8       62.38       52.13      5.38 o 
  -2   9   8       55.45       52.54      7.45 o 
 -13   0   9       24.21       25.76      5.57 o 
 -11   0   9      475.62      513.66     31.35 o 
  -9   0   9      128.64      120.13      6.17 o 
  -7   0   9      300.54      296.51      9.03 o 
  -5   0   9      347.63      312.72     10.66 o 
  -3   0   9      156.56      144.98      8.52 o 
  -1   0   9      201.80      209.00      5.80 o 
   1   0   9       10.37       15.86      2.53 o 
   3   0   9        8.83        6.66      2.59 o 
   5   0   9      452.07      459.91     10.80 o 
   7   0   9       79.87       85.82      8.49 o 
 -14   1   9       19.21       24.58      4.03 o 
 -13   1   9      105.71      118.56      5.66 o 
 -12   1   9       22.14       25.62      3.68 o 
 -11   1   9       22.27        9.15      2.71 o 
 -10   1   9       64.46       71.91      4.03 o 
  -9   1   9       67.78       77.30      4.37 o 
  -8   1   9       33.43       42.31      3.07 o 
  -7   1   9        7.55       14.80      2.42 o 
  -6   1   9       81.14       67.03      2.63 o 
  -5   1   9     1286.81     1358.49     15.43 o 
  -4   1   9        1.74        7.91      1.80 o 
  -3   1   9      398.01      392.66      9.94 o 
  -2   1   9      490.69      462.77      7.70 o 
  -1   1   9     1026.14     1052.32     10.97 o 
   0   1   9        7.81        8.16      1.52 o 
   1   1   9      309.81      324.98      5.40 o 
   2   1   9      133.29      133.33      3.65 o 
   3   1   9      210.77      217.00      4.85 o 
   4   1   9        6.55        7.15      2.05 o 
   5   1   9        4.62        5.98      2.43 o 
   6   1   9       62.86       72.50      4.26 o 
   7   1   9        0.17       -0.57      2.29 o 
   8   1   9       11.45       15.61      2.80 o 
 -14   2   9       59.28       58.96      8.80 o 
 -13   2   9        1.76        6.86      4.33 o 
 -12   2   9      422.49      442.78     11.04 o 
 -11   2   9       23.09       26.55      4.06 o 
 -10   2   9        1.32       -3.35      2.53 o 
  -9   2   9       45.14       53.03      4.34 o 
  -8   2   9      840.44      830.73     19.44 o 
  -7   2   9        0.02       -0.10      1.56 o 
  -6   2   9      215.11      213.92      4.80 o 
  -5   2   9       23.08       27.54      2.33 o 
  -4   2   9       77.11       59.76      3.69 o 
  -3   2   9       57.92       61.46      2.70 o 
  -2   2   9        7.27        5.50      1.41 o 
  -1   2   9      100.58      113.94      3.07 o 
   0   2   9      188.54      188.03      3.99 o 
   1   2   9        4.75        5.20      1.57 o 
   2   2   9      356.65      359.12      6.01 o 
   3   2   9        7.10        5.63      2.10 o 
   4   2   9      250.83      271.44      5.67 o 
   5   2   9      183.71      172.30      4.73 o 
   6   2   9       29.67       30.69      3.02 o 
   7   2   9       20.75       19.19      2.76 o 
   8   2   9       24.30       21.93      3.37 o 
 -14   3   9       21.18       25.74      6.17 o 
 -13   3   9       11.35       12.61      5.57 o 
 -12   3   9        0.68       -4.98      3.88 o 
 -11   3   9       11.71        3.13      4.18 o 
 -10   3   9      145.46      155.38      8.44 o 
  -9   3   9      173.91      166.15      8.28 o 
  -8   3   9       40.48       37.37      9.80 o 
  -7   3   9      144.23      151.61      5.43 o 
  -6   3   9      968.43      941.92     16.94 o 
  -5   3   9        4.87        3.78      1.77 o 
  -4   3   9       21.84       25.02      2.65 o 
  -3   3   9        2.68        1.43      1.79 o 
  -2   3   9      273.10      266.34      6.13 o 
  -1   3   9       61.19       48.11      5.72 o 
   0   3   9      300.54      296.74      6.83 o 
   1   3   9      173.82      164.73      5.29 o 
   2   3   9      365.93      359.50      8.04 o 
   3   3   9       14.61       11.38      2.95 o 
   4   3   9        7.00        5.83      2.74 o 
   5   3   9       94.80       86.32      4.83 o 
   6   3   9       14.06        9.91      2.62 o 
   7   3   9        1.44       -0.23      2.45 o 
 -13   4   9       12.77       13.42      5.72 o 
 -12   4   9        9.71       10.26      4.79 o 
 -11   4   9       72.48       60.93     22.58 o 
 -10   4   9        3.27        2.86      4.18 o 
  -9   4   9       29.71       30.03      6.60 o 
  -8   4   9      303.25      321.71     11.44 o 
  -7   4   9       31.88       38.27      3.82 o 
  -6   4   9       57.86       58.75      4.04 o 
  -5   4   9        5.49        1.68      2.14 o 
  -4   4   9       41.28       33.33      3.24 o 
  -3   4   9      114.42      110.17      4.64 o 
  -2   4   9       16.56       12.94      2.49 o 
  -1   4   9       35.08       25.45      3.06 o 
   0   4   9      122.14      107.29      4.60 o 
   1   4   9      109.61      113.24      4.82 o 
   2   4   9        8.97       10.43      3.51 o 
   3   4   9      175.08      182.49      6.11 o 
   4   4   9       36.49       31.91      3.67 o 
   5   4   9      101.08      119.47      5.32 o 
   6   4   9        9.25        6.56      2.92 o 
   7   4   9       48.06       53.59      7.60 o 
 -12   5   9       20.66       24.50      6.02 o 
 -11   5   9       55.82       54.62      6.93 o 
 -10   5   9        7.06       11.60      4.96 o 
  -9   5   9        6.55        5.29      4.36 o 
  -8   5   9       10.81       14.48      4.82 o 
  -7   5   9       34.37       47.35      4.32 o 
  -6   5   9       82.45       93.94     11.50 o 
  -5   5   9       46.46       45.46      3.88 o 
  -4   5   9       81.28       70.03      4.24 o 
  -3   5   9       18.08       14.61      3.03 o 
  -2   5   9       40.02       37.33      3.46 o 
  -1   5   9      440.79      441.32      9.50 o 
   0   5   9       15.57       20.81      5.47 o 
   1   5   9       71.34       69.43      6.21 o 
   2   5   9       84.46       90.04      4.75 o 
   3   5   9       76.70       76.82      7.07 o 
   4   5   9       18.86       24.51      3.59 o 
   5   5   9        1.19        0.00      2.64 o 
   6   5   9       30.31       31.90      4.86 o 
 -11   6   9       96.36      105.79      8.67 o 
 -10   6   9        9.04        5.66      4.66 o 
  -9   6   9      113.82      111.92      8.42 o 
  -8   6   9       38.29       37.36      7.24 o 
  -7   6   9       54.11       67.88      5.32 o 
  -6   6   9      117.11      100.41      5.09 o 
  -5   6   9       62.94       61.56      5.17 o 
  -4   6   9        0.20       -3.43      2.29 o 
  -3   6   9      321.53      314.51      8.48 o 
  -2   6   9        0.01        1.28      3.41 o 
  -1   6   9        2.94       -2.38      2.38 o 
   0   6   9       29.61       26.96      3.68 o 
   1   6   9      224.18      251.59      7.23 o 
   2   6   9      182.62      200.76      6.58 o 
   3   6   9        6.26       16.82      4.30 o 
   4   6   9       23.46       32.18      3.96 o 
   5   6   9       69.31       74.66      5.25 o 
 -10   7   9       14.47       11.42      5.57 o 
  -9   7   9       13.59        7.67      5.09 o 
  -8   7   9       10.50        0.91      4.66 o 
  -7   7   9       39.75       42.59      4.93 o 
  -6   7   9        0.24        0.72      2.69 o 
  -5   7   9        3.93       -2.04      2.79 o 
  -4   7   9        4.26        0.98      2.68 o 
  -3   7   9       78.74       85.47      5.24 o 
  -2   7   9       83.94       77.36     17.47 o 
  -1   7   9       10.66       12.30      3.43 o 
   0   7   9        0.30       -3.43      2.28 o 
   1   7   9        1.71       -3.56      2.37 o 
   2   7   9        3.10        3.52      2.96 o 
   3   7   9       60.20       66.29      5.90 o 
  -8   8   9        7.42        2.53      3.64 o 
  -7   8   9       12.07       12.12      4.20 o 
  -6   8   9        3.60        3.73      3.81 o 
  -5   8   9        0.57       -0.28      3.07 o 
  -4   8   9       25.08       24.97      4.12 o 
  -3   8   9       77.82       85.19      8.83 o 
  -2   8   9       45.39       54.51      6.17 o 
  -1   8   9       97.99       91.56      5.69 o 
   0   8   9       21.69       16.55      3.81 o 
   1   8   9       16.33       11.28      3.44 o 
 -14   0  10       15.05       13.78      5.09 o 
 -12   0  10      111.42      114.09      7.53 o 
 -10   0  10      642.77      571.28     14.49 o 
  -8   0  10      637.08      615.67     16.01 o 
  -6   0  10      316.39      300.20     12.79 o 
  -4   0  10     1243.58     1286.64     21.63 o 
  -2   0  10      136.23      123.54      4.79 o 
   0   0  10      476.77      494.20     10.05 o 
   2   0  10        2.78        2.76      2.62 o 
   4   0  10      395.61      423.34     10.35 o 
   6   0  10      159.78      171.25      7.11 o 
 -14   1  10       88.96      101.24      6.70 o 
 -13   1  10        0.06       -5.03      3.35 o 
 -12   1  10       64.21       71.32      9.40 o 
 -11   1  10        0.44       -1.36      3.03 o 
 -10   1  10      180.41      168.40      5.57 o 
  -9   1  10       81.46       84.39      4.10 o 
  -8   1  10      171.33      168.68      5.14 o 
  -7   1  10      260.98      226.97      4.83 o 
  -6   1  10      260.61      252.24      4.89 o 
  -5   1  10      100.55      116.06      3.83 o 
  -4   1  10      313.07      309.65      7.13 o 
  -3   1  10      304.77      282.94      6.89 o 
  -2   1  10      290.02      265.83      5.33 o 
  -1   1  10       98.03       99.40      3.54 o 
   0   1  10       32.95       31.41      2.33 o 
   1   1  10       63.08       64.60      3.11 o 
   2   1  10      329.29      331.06      7.18 o 
   3   1  10       30.79       32.12      3.05 o 
   4   1  10        5.79        6.51      2.43 o 
   5   1  10       28.12       30.57      3.21 o 
   6   1  10       28.03       28.79      3.40 o 
   7   1  10        1.98        4.94      2.53 o 
 -14   2  10       34.43       42.14      5.62 o 
 -13   2  10       12.48       18.03      4.50 o 
 -12   2  10       33.63       39.57      4.98 o 
 -11   2  10      135.59      140.79      6.47 o 
 -10   2  10        1.15        0.92      2.93 o 
  -9   2  10      160.44      157.76      6.08 o 
  -8   2  10        0.23       -1.15      2.49 o 
  -7   2  10      334.55      316.50      6.60 o 
  -6   2  10      231.25      219.37      5.16 o 
  -5   2  10      152.43      156.14      5.25 o 
  -4   2  10       92.63      116.57      5.08 o 
  -3   2  10       11.08       12.47      2.43 o 
  -2   2  10       45.62       47.42      3.21 o 
  -1   2  10      149.24      145.79      4.21 o 
   0   2  10        8.32        3.93      1.66 o 
   1   2  10       47.18       59.76      3.07 o 
   2   2  10        0.89       -2.33      1.55 o 
   3   2  10        4.44        5.13      2.19 o 
   4   2  10      116.12      116.85      4.06 o 
   5   2  10        1.39       -2.76      2.48 o 
   6   2  10        5.28        0.38      2.29 o 
   7   2  10       52.88       55.66      3.83 o 
 -14   3  10        1.40       -9.90      6.60 o 
 -13   3  10        1.65       -0.21      4.90 o 
 -12   3  10        0.22       -5.27      4.36 o 
 -11   3  10       41.52       38.07      8.73 o 
 -10   3  10       10.84        5.26      6.82 o 
  -9   3  10        2.07       -4.26      3.61 o 
  -8   3  10       21.36       30.07      7.03 o 
  -7   3  10      544.00      533.80     12.50 o 
  -6   3  10       45.33       46.39      3.59 o 
  -5   3  10      141.25      137.57      6.45 o 
  -4   3  10        0.21       -2.40      2.07 o 
  -3   3  10      623.02      629.62     12.07 o 
  -2   3  10      123.26      121.55      5.19 o 
  -1   3  10       52.38       57.90      3.75 o 
   0   3  10      168.65      174.22      5.62 o 
   1   3  10      710.03      718.67     12.06 o 
   2   3  10        9.70       13.76      2.98 o 
   3   3  10       20.54       23.05      3.49 o 
   4   3  10        0.16        1.27      2.63 o 
   5   3  10        5.22        5.45      2.95 o 
   6   3  10        1.06       -0.39      2.77 o 
 -13   4  10        8.91        5.90      9.58 o 
 -12   4  10       77.11       68.06      7.68 o 
 -11   4  10       21.16       21.39      5.70 o 
 -10   4  10        2.09       -5.05      5.11 o 
  -9   4  10      328.13      374.62     21.32 o 
  -8   4  10      399.89      404.07     13.27 o 
  -7   4  10       20.36       20.42      4.09 o 
  -6   4  10       31.38       34.12      4.11 o 
  -5   4  10       81.42       88.77      5.79 o 
  -4   4  10      157.47      144.87      7.23 o 
  -3   4  10       90.22       85.61      4.62 o 
  -2   4  10       10.98        5.16      2.79 o 
  -1   4  10      188.52      180.98      5.80 o 
   0   4  10        5.18       -0.59      2.49 o 
   1   4  10      141.92      134.34      5.35 o 
   2   4  10       63.97       74.73      4.67 o 
   3   4  10      168.98      178.10      6.34 o 
   4   4  10        1.09        3.54      2.95 o 
   5   4  10       10.39       13.93      3.40 o 
   6   4  10        3.73        5.80      3.07 o 
 -12   5  10       59.61       63.75     10.44 o 
 -11   5  10        1.03        1.88      4.66 o 
 -10   5  10        0.04       -0.50      4.06 o 
  -9   5  10      203.90      217.33     10.44 o 
  -8   5  10      146.95      148.94      8.74 o 
  -7   5  10      100.57      119.69      6.75 o 
  -6   5  10       33.20       33.06      3.84 o 
  -5   5  10        4.74        2.15      2.65 o 
  -4   5  10       60.41       58.66      4.54 o 
  -3   5  10        0.21       -3.16      2.24 o 
  -2   5  10      115.37      124.73      5.79 o 
  -1   5  10       56.07       63.05      4.36 o 
   0   5  10       10.62       10.70      2.89 o 
   1   5  10        2.08       -3.59      2.39 o 
   2   5  10       27.54       40.06      5.84 o 
   3   5  10       67.93       68.16      6.09 o 
   4   5  10       31.33       30.01      3.94 o 
   5   5  10        0.22        1.84      2.98 o 
 -11   6  10        3.79        0.85      4.82 o 
 -10   6  10        3.11       -5.54      4.36 o 
  -9   6  10       11.53       14.30      5.26 o 
  -8   6  10       19.85       24.29      8.94 o 
  -7   6  10        0.19       -0.55      3.08 o 
  -6   6  10       17.75       13.43      4.67 o 
  -5   6  10        0.26       -1.66      2.39 o 
  -4   6  10       73.62       68.85      4.93 o 
  -3   6  10        6.08        0.27      2.74 o 
  -2   6  10       85.16       85.37      5.87 o 
  -1   6  10       56.09       45.92      4.14 o 
   0   6  10        0.05       -3.47      2.40 o 
   1   6  10       50.84       56.64      6.14 o 
   2   6  10        0.87        1.85      2.88 o 
   3   6  10       36.55       36.14      4.18 o 
   4   6  10        0.35       -3.68      2.55 o 
  -9   7  10       13.64        2.22      5.57 o 
  -8   7  10       65.23       58.74      7.53 o 
  -7   7  10        3.43        1.14      3.44 o 
  -6   7  10        4.32        6.48      3.99 o 
  -5   7  10        0.11       -1.07      2.74 o 
  -4   7  10        3.14        1.37      2.74 o 
  -3   7  10        1.73       -3.55      2.65 o 
  -2   7  10       50.53       60.86      8.52 o 
  -1   7  10        2.48        0.66      2.87 o 
   0   7  10       15.47       15.15      3.53 o 
   1   7  10        3.67       -2.29      2.65 o 
   2   7  10        5.30        3.24      2.91 o 
  -6   8  10        1.06       -3.41      4.09 o 
  -5   8  10      190.47      193.76     22.16 o 
  -4   8  10        1.46       -0.31      3.06 o 
  -3   8  10       15.78       16.30      6.39 o 
  -2   8  10       12.63       10.12      3.89 o 
  -1   8  10       51.30       47.22      6.54 o 
 -13   0  11       87.54      101.48      7.98 o 
 -11   0  11      173.31      175.52      8.44 o 
  -9   0  11      137.28      132.72      6.91 o 
  -7   0  11       29.04       21.42      3.88 o 
  -5   0  11      184.19      182.90      6.93 o 
  -3   0  11       37.02       35.36      4.06 o 
  -1   0  11      264.38      243.82      7.08 o 
   1   0  11        8.80        5.17      3.30 o 
   3   0  11      170.95      171.58      6.68 o 
   5   0  11      200.50      208.31      7.78 o 
 -14   1  11        9.94       10.91      4.41 o 
 -13   1  11        0.40       -5.03      3.35 o 
 -12   1  11      121.42      121.83      6.29 o 
 -11   1  11      148.22      163.36      6.79 o 
 -10   1  11      104.48      104.34      5.97 o 
  -9   1  11      149.84      148.03     10.99 o 
  -8   1  11      215.48      207.77      7.04 o 
  -7   1  11       88.71       94.54      6.17 o 
  -6   1  11       67.36       69.03      5.53 o 
  -5   1  11      131.13      123.68      4.14 o 
  -4   1  11       71.70       70.39      4.01 o 
  -3   1  11        2.38        0.30      2.10 o 
  -2   1  11       60.29       63.24      3.19 o 
  -1   1  11      119.16      116.85      3.92 o 
   0   1  11       51.98       59.19      3.40 o 
   1   1  11       52.02       50.27      3.36 o 
   2   1  11        9.29        6.30      2.34 o 
   3   1  11        0.37       -2.98      1.99 o 
   4   1  11       27.87       24.91      3.05 o 
   5   1  11      114.76      122.57      4.92 o 
   6   1  11       64.48       81.35      4.70 o 
 -14   2  11       72.44       72.66      8.28 o 
 -13   2  11       47.82       37.85      6.61 o 
 -12   2  11        3.31       -0.28      3.69 o 
 -11   2  11       71.70       84.56      5.95 o 
 -10   2  11       79.54       79.71      5.50 o 
  -9   2  11        0.92       -1.81      2.76 o 
  -8   2  11       29.42       30.63      3.95 o 
  -7   2  11      188.76      169.58      5.73 o 
  -6   2  11      739.98      708.78     10.60 o 
  -5   2  11      205.00      227.14      6.52 o 
  -4   2  11      261.51      251.05      9.05 o 
  -3   2  11        6.20        1.40      2.37 o 
  -2   2  11      244.32      253.30      6.49 o 
  -1   2  11       31.47       31.69      2.87 o 
   0   2  11       10.49        7.08      2.34 o 
   1   2  11       20.20       21.66      3.16 o 
   2   2  11      200.08      219.15      5.97 o 
   3   2  11        3.27        0.66      2.36 o 
   4   2  11       19.04       20.66      3.53 o 
   5   2  11        0.54       -3.59      2.76 o 
   6   2  11       46.44       54.21      4.76 o 
 -13   3  11        2.14       -3.76      4.66 o 
 -12   3  11       44.54       43.07     10.01 o 
 -11   3  11        0.16       -5.42      3.61 o 
 -10   3  11       20.35       13.09      4.96 o 
  -9   3  11       38.43       50.35     12.35 o 
  -8   3  11      210.57      214.59      9.49 o 
  -7   3  11      125.59      125.69      6.35 o 
  -6   3  11      122.65       90.25      7.31 o 
  -5   3  11      124.96      122.99      5.19 o 
  -4   3  11        5.76       -1.35      2.35 o 
  -3   3  11        0.77       -1.10      2.55 o 
  -2   3  11      214.29      226.22      6.33 o 
  -1   3  11        3.24       -0.98      2.46 o 
   0   3  11      469.66      508.70      9.97 o 
   1   3  11      140.08      141.58      5.51 o 
   2   3  11      114.89      122.89      5.60 o 
   3   3  11      132.22      137.77      5.72 o 
   4   3  11      127.18      149.44      6.16 o 
   5   3  11        2.24        2.08      2.97 o 
 -13   4  11       14.23        2.42      4.79 o 
 -12   4  11       10.33        2.34      4.82 o 
 -11   4  11       97.07       93.71      8.12 o 
 -10   4  11        8.57        9.12      5.09 o 
  -9   4  11       60.36       59.97      6.77 o 
  -8   4  11        0.87       -1.10      4.06 o 
  -7   4  11       14.19        4.86      3.68 o 
  -6   4  11       24.13       26.31      3.44 o 
  -5   4  11      140.40      133.25      5.44 o 
  -4   4  11        0.02       -3.15      2.10 o 
  -3   4  11        7.37        6.34      2.82 o 
  -2   4  11        2.03       -3.36      2.24 o 
  -1   4  11       49.11       43.31      3.94 o 
   0   4  11      175.07      168.69      5.92 o 
   1   4  11       39.08       38.91      4.04 o 
   2   4  11      285.81      293.57      8.03 o 
   3   4  11        4.09        4.48      2.95 o 
   4   4  11        0.08        3.22      2.77 o 
   5   4  11       29.02       37.60      4.38 o 
 -12   5  11        3.24       -5.65      5.54 o 
 -11   5  11       54.04       61.73      7.81 o 
 -10   5  11        2.29       -4.27      4.18 o 
  -9   5  11       21.59       38.81      6.47 o 
  -8   5  11       10.40       13.25      5.26 o 
  -7   5  11       34.52       40.35      7.45 o 
  -6   5  11        1.47        2.73      2.69 o 
  -5   5  11       13.75       19.25      3.40 o 
  -4   5  11        6.58        0.60      2.59 o 
  -3   5  11      244.26      220.59      7.39 o 
  -2   5  11       17.97       13.97      3.10 o 
  -1   5  11       13.16        8.61      2.95 o 
   0   5  11       15.93       18.62      3.43 o 
   1   5  11       16.76       17.72      3.37 o 
   2   5  11       20.87       27.97      3.88 o 
   3   5  11        0.68       -0.09      2.96 o 
   4   5  11        4.86        1.38      2.92 o 
 -10   6  11        0.29       -0.79      4.96 o 
  -9   6  11       17.96       17.05      5.52 o 
  -8   6  11       74.61       67.54      8.73 o 
  -7   6  11       39.82       42.19      5.28 o 
  -6   6  11        4.30       -7.67      5.54 o 
  -5   6  11       70.96       82.82     10.10 o 
  -4   6  11       10.71        5.21      2.79 o 
  -3   6  11      191.48      186.64     14.92 o 
  -2   6  11        1.93        1.19      2.99 o 
  -1   6  11       35.28       32.28      3.96 o 
   0   6  11        5.07        3.22      2.91 o 
   1   6  11        0.06       -3.43      2.62 o 
   2   6  11       48.16       57.79      5.23 o 
  -8   7  11       12.32        6.91      5.26 o 
  -7   7  11       35.11       56.20      5.52 o 
  -6   7  11        8.51        8.55      4.40 o 
  -5   7  11        3.68        6.47      3.17 o 
  -4   7  11        0.51       -1.96      2.74 o 
  -3   7  11       54.41       57.82      7.03 o 
  -2   7  11        3.33        1.01      3.18 o 
  -1   7  11        0.06       -2.15      3.52 o 
   0   7  11        1.18       -4.02      2.68 o 
 -14   0  12       41.77       46.86      9.80 o 
 -12   0  12        1.99       -6.81      5.96 o 
 -10   0  12      102.64      103.87     11.72 o 
  -8   0  12      109.41       91.71     10.01 o 
  -6   0  12      133.67      141.90      9.37 o 
  -4   0  12        4.05        0.85      3.83 o 
  -2   0  12      544.82      571.71     11.57 o 
   0   0  12      164.70      158.15      6.17 o 
   2   0  12      102.14       94.34      5.26 o 
   4   0  12       15.78       19.26      4.00 o 
 -14   1  12       13.79        7.30      4.41 o 
 -13   1  12        2.03       -0.73      3.34 o 
 -12   1  12       42.64       48.94      6.94 o 
 -11   1  12       16.59       19.49      3.92 o 
 -10   1  12       74.05       75.80      7.24 o 
  -9   1  12       14.35        6.49      4.14 o 
  -8   1  12      222.59      228.00     16.07 o 
  -7   1  12       19.59       14.64      4.06 o 
  -6   1  12       24.24       18.67      3.18 o 
  -5   1  12      442.55      439.95      9.43 o 
  -4   1  12      479.23      471.52     15.78 o 
  -3   1  12      123.01      127.67      5.72 o 
  -2   1  12      595.52      623.05     10.84 o 
  -1   1  12        6.36        3.17      2.18 o 
   0   1  12       70.26       66.85      3.69 o 
   1   1  12        0.39       -2.96      1.97 o 
   2   1  12        2.79        0.76      2.24 o 
   3   1  12       10.96       12.55      2.87 o 
   4   1  12       26.24       20.16      3.08 o 
   5   1  12        6.45        8.03      2.81 o 
 -13   2  12       12.45        9.77      5.40 o 
 -12   2  12       13.18        3.71      5.09 o 
 -11   2  12       63.69       45.52     12.35 o 
 -10   2  12       19.80       12.14      4.82 o 
  -9   2  12       26.77       21.38      4.79 o 
  -8   2  12        1.50        2.52      3.83 o 
  -7   2  12      359.62      331.85     10.04 o 
  -6   2  12      179.52      188.60      6.28 o 
  -5   2  12        5.67        6.12      2.68 o 
  -4   2  12       20.29       18.12      3.18 o 
  -3   2  12       55.72       59.68      4.98 o 
  -2   2  12       12.71       16.41      3.06 o 
  -1   2  12      140.00      155.44      5.62 o 
   0   2  12       46.60       48.30      4.22 o 
   1   2  12       72.68       87.67      5.03 o 
   2   2  12      142.78      159.00      6.05 o 
   3   2  12       19.19       16.97      3.45 o 
   4   2  12        3.93       -0.08      2.80 o 
   5   2  12        1.58        2.29      3.63 o 
 -13   3  12       24.58       26.62      6.47 o 
 -12   3  12       22.30       12.06      5.57 o 
 -11   3  12       80.92       76.72     13.21 o 
 -10   3  12        1.61        0.07      4.30 o 
  -9   3  12       34.06       27.51      5.87 o 
  -8   3  12       36.59       39.23     12.35 o 
  -7   3  12        3.47       -4.30      3.19 o 
  -6   3  12        2.62        1.12      2.39 o 
  -5   3  12       44.58       48.50      4.14 o 
  -4   3  12       20.38       21.63      3.99 o 
  -3   3  12        1.53       -0.72      2.85 o 
  -2   3  12        6.44       -0.62      2.42 o 
  -1   3  12       61.80       71.41      5.46 o 
   0   3  12       30.14       33.99      3.80 o 
   1   3  12        2.26        2.09      2.80 o 
   2   3  12       23.39       20.84      3.65 o 
   3   3  12      101.16      114.07      6.49 o 
   4   3  12        0.06       -4.00      2.66 o 
 -12   4  12       25.98       13.63      5.70 o 
 -11   4  12       10.75        7.84      5.26 o 
 -10   4  12        0.08       -2.36      4.49 o 
  -9   4  12       25.55       33.45      8.09 o 
  -8   4  12       57.40       36.03      8.09 o 
  -7   4  12        1.83        3.73      3.47 o 
  -6   4  12       26.14       22.80      4.67 o 
  -5   4  12       25.39       22.53      4.33 o 
  -4   4  12        0.00       -2.04      2.43 o 
  -3   4  12        9.15        8.66      5.96 o 
  -2   4  12       65.35       59.87      4.46 o 
  -1   4  12       70.08       76.12      7.99 o 
   0   4  12       14.03       13.24      3.44 o 
   1   4  12      159.01      176.51      6.46 o 
   2   4  12        0.04        6.77      3.14 o 
   3   4  12        4.74        6.71      3.19 o 
 -11   5  12       14.03        9.16      5.42 o 
 -10   5  12        0.90       -6.78      4.52 o 
  -9   5  12      174.95      189.92     10.23 o 
  -8   5  12      151.85      141.37     10.87 o 
  -7   5  12       14.29       19.64      4.90 o 
  -6   5  12        1.24       -0.13      3.22 o 
  -5   5  12       10.34        5.13      2.93 o 
  -4   5  12       80.86       85.29      5.28 o 
  -3   5  12       37.92       37.24      5.09 o 
  -2   5  12       69.51       72.57      4.93 o 
  -1   5  12        0.02       -2.25      2.55 o 
   0   5  12        1.75        5.55      2.98 o 
   1   5  12       93.62      106.02      6.60 o 
   2   5  12       16.21       15.16      3.62 o 
  -9   6  12       47.59       28.83      6.33 o 
  -8   6  12        0.31        2.34      4.79 o 
  -7   6  12        2.16       -2.45      3.58 o 
  -6   6  12       38.12       36.90      5.42 o 
  -5   6  12        2.66        6.25      3.65 o 
  -4   6  12       13.20       15.23      3.64 o 
  -3   6  12        4.72        2.98      3.61 o 
  -2   6  12       10.23       11.31      3.67 o 
  -1   6  12        7.94        1.84      2.86 o 
   0   6  12        4.67        7.32      3.20 o 
   1   6  12        5.33        6.24      3.18 o 
  -7   7  12       31.13       43.96      7.24 o 
  -6   7  12        5.50        3.54      4.40 o 
  -5   7  12       77.81       76.96      5.96 o 
  -4   7  12       47.90       39.42      5.57 o 
  -3   7  12       26.31       30.35      5.09 o 
  -2   7  12        4.60        0.13      3.18 o 
 -13   0  13        2.52       -2.13      6.39 o 
 -11   0  13       32.16       44.30      8.52 o 
  -9   0  13        0.27       -7.03      4.69 o 
  -7   0  13      476.28      505.44     18.77 o 
  -3   0  13        3.19        1.67      3.27 o 
  -1   0  13      143.59      143.75      6.27 o 
   1   0  13       34.30       33.22      4.24 o 
   3   0  13        2.77       -1.91      2.94 o 
 -13   1  13       54.70       60.37      8.00 o 
 -12   1  13       12.75       12.00      4.06 o 
 -11   1  13       18.26       12.98      3.83 o 
 -10   1  13       78.82       79.12      7.16 o 
  -9   1  13        2.00        3.89      3.15 o 
  -8   1  13        5.20        1.65      2.99 o 
  -7   1  13       29.73       33.41      4.96 o 
  -6   1  13       23.37       16.36      4.98 o 
  -5   1  13        1.25        2.21      2.53 o 
  -4   1  13       74.39       75.55      7.67 o 
  -3   1  13       35.90       52.41      5.42 o 
  -2   1  13      209.24      229.13      6.73 o 
  -1   1  13       65.12       81.88      4.85 o 
   0   1  13        9.05        8.74      2.97 o 
   1   1  13        2.69        1.08      2.66 o 
   2   1  13       57.42       65.35      5.72 o 
   3   1  13       32.54       33.71      4.06 o 
   4   1  13        8.38        6.65      2.87 o 
 -13   2  13        0.34       -4.45      4.79 o 
 -12   2  13       75.07       93.85     20.45 o 
 -11   2  13       11.40        0.62      4.49 o 
 -10   2  13        6.91       -0.70      4.18 o 
  -9   2  13        2.01       -5.64      3.88 o 
  -8   2  13       55.25       41.40      7.24 o 
  -7   2  13        9.71        9.80      6.39 o 
  -6   2  13        7.35        6.10      2.62 o 
  -5   2  13       14.51       12.46      3.09 o 
  -4   2  13      153.38      143.14      7.21 o 
  -3   2  13      108.53      125.87     11.59 o 
  -2   2  13       64.43       71.84      4.76 o 
  -1   2  13       38.57       38.83      4.02 o 
   0   2  13       13.94        6.28      2.98 o 
   1   2  13        6.91       10.04      3.20 o 
   2   2  13       18.82       13.42      3.41 o 
   3   2  13       18.36       16.55      3.59 o 
 -12   3  13        2.89       -5.75      4.82 o 
 -11   3  13       40.16       44.20      7.07 o 
 -10   3  13       57.78       50.65     12.99 o 
  -9   3  13       20.04       10.17      4.96 o 
  -8   3  13       64.11       62.62      9.80 o 
  -7   3  13       11.18       13.49      3.99 o 
  -6   3  13       28.08       25.79      3.59 o 
  -5   3  13        0.02       -2.28      2.39 o 
  -4   3  13        0.01       -3.41      2.71 o 
  -3   3  13        5.06       -3.97      2.65 o 
  -2   3  13        0.18       -3.92      2.62 o 
  -1   3  13       12.54       14.90      3.22 o 
   0   3  13       49.85       55.95      4.66 o 
   1   3  13       42.10       49.89      4.52 o 
   2   3  13       85.18      101.77      6.40 o 
   3   3  13       15.19       14.81      3.64 o 
 -11   4  13        4.44        2.17      7.03 o 
 -10   4  13       77.20       72.64     13.21 o 
  -9   4  13      219.63      221.82     11.15 o 
  -8   4  13       96.83      111.62     11.50 o 
  -7   4  13        0.15       -3.41      3.15 o 
  -6   4  13        1.96        4.48      2.79 o 
  -5   4  13       15.74       15.89      3.40 o 
  -4   4  13        3.72       -1.49      3.01 o 
  -3   4  13       27.49       23.87      4.04 o 
  -2   4  13       19.27       11.60      3.26 o 
  -1   4  13        0.80       -0.02      2.78 o 
   0   4  13       27.51       30.69      3.97 o 
   1   4  13       75.00       89.14      5.63 o 
   2   4  13        3.95        2.45      3.08 o 
 -10   5  13        2.48        6.51      4.96 o 
  -9   5  13        0.92        9.01      5.26 o 
  -8   5  13        7.86       21.30      8.09 o 
  -7   5  13        4.83        0.58      3.68 o 
  -6   5  13       12.67       11.02      4.40 o 
  -5   5  13       56.49       64.95      5.88 o 
  -4   5  13        0.00        2.02      3.45 o 
  -3   5  13        2.70        0.58      3.09 o 
  -2   5  13        4.60        0.77      2.86 o 
  -1   5  13      116.03      140.81      6.10 o 
   0   5  13        6.24        2.62      3.03 o 
   1   5  13       24.15       34.73      4.61 o 
  -8   6  13        2.33       -0.95      4.66 o 
  -7   6  13       25.05       20.67      9.16 o 
  -6   6  13        6.86        7.06      4.40 o 
  -5   6  13       24.06       13.29      3.90 o 
  -4   6  13       11.70        8.00      4.36 o 
  -3   6  13       27.17       24.78      4.22 o 
  -2   6  13       20.42       20.03      4.23 o 
  -1   6  13        4.26        4.28      3.18 o 
 -12   0  14      118.65      103.53     11.08 o 
 -10   0  14        1.87       -7.24      5.11 o 
  -8   0  14      123.59      106.94     10.65 o 
  -4   0  14      238.99      266.39     13.64 o 
  -2   0  14        6.01        8.42      3.99 o 
   0   0  14       74.42       85.75      5.67 o 
   2   0  14        4.91        2.65      3.29 o 
 -12   1  14       11.26       -0.85      6.39 o 
 -11   1  14        1.26        2.56      6.81 o 
 -10   1  14       24.24       19.52      5.26 o 
  -9   1  14       11.84       12.78      6.39 o 
  -8   1  14        7.83        3.47      4.69 o 
  -7   1  14        2.08       -5.11      3.83 o 
  -6   1  14      104.49      103.95      5.22 o 
  -5   1  14        3.38        0.97      3.15 o 
  -4   1  14        7.19        6.80      3.61 o 
  -3   1  14       74.28       70.32      5.23 o 
  -2   1  14        4.98        2.14      3.00 o 
  -1   1  14        1.22       -2.27      3.35 o 
   0   1  14       11.80        2.75      3.09 o 
   1   1  14        1.98        3.49      3.13 o 
   2   1  14       79.34       83.29      6.23 o 
 -12   2  14        0.07       -0.60      4.49 o 
 -11   2  14        1.64       -2.50      4.47 o 
 -10   2  14        1.89       -0.03      6.81 o 
  -9   2  14        7.01       -0.34      4.36 o 
  -8   2  14        3.17       -5.54      4.69 o 
  -7   2  14        0.23       -6.81      4.69 o 
  -6   2  14        0.43       -3.47      2.31 o 
  -5   2  14       86.04      100.14      6.60 o 
  -4   2  14       30.17       24.86      3.85 o 
  -3   2  14        5.17        1.11      3.11 o 
  -2   2  14       66.41       74.31      4.92 o 
  -1   2  14      147.27      156.08      6.09 o 
   0   2  14        2.04        3.03      2.84 o 
   1   2  14        7.81        6.15      3.30 o 
   2   2  14        3.00        0.43      2.91 o 
 -11   3  14      102.00      111.88      9.79 o 
 -10   3  14        0.77        1.67      4.91 o 
  -9   3  14       45.49       36.69     10.44 o 
  -8   3  14       50.48       30.25      8.09 o 
  -7   3  14       14.69        7.24      6.39 o 
  -6   3  14        0.25       -2.21      3.53 o 
  -5   3  14       23.64       17.69      4.06 o 
  -4   3  14        8.31        4.76      3.18 o 
  -3   3  14        3.57       -2.41      3.88 o 
  -2   3  14       18.68       17.77      3.64 o 
  -1   3  14       88.61       93.50      6.76 o 
   0   3  14        4.78        2.68      3.04 o 
   1   3  14        1.85        1.34      3.07 o 
 -10   4  14       26.93       35.53      6.93 o 
  -9   4  14      157.45      179.47     10.39 o 
  -8   4  14        3.09       10.22      7.67 o 
  -7   4  14       15.04       15.76      7.67 o 
  -6   4  14       15.48       13.56      4.49 o 
  -5   4  14        7.63        9.37      3.43 o 
  -4   4  14        8.12        5.73      3.88 o 
  -3   4  14       28.17       30.50      5.26 o 
  -2   4  14        2.12       -4.13      2.75 o 
  -1   4  14        0.01       -4.02      3.19 o 
   0   4  14       15.48       20.71      3.85 o 
  -9   5  14       16.26       21.94      6.02 o 
  -8   5  14        0.06       -8.31      5.54 o 
  -7   5  14       12.09       17.93      4.80 o 
  -6   5  14       49.26       54.86      6.65 o 
  -5   5  14        4.68        6.23      3.49 o 
  -4   5  14        1.38       -1.54      3.45 o 
  -3   5  14       16.27       15.54      3.85 o 
  -2   5  14        1.81        2.87      3.34 o 
 -11   0  15        8.37        2.56      6.39 o 
  -9   0  15       16.32        1.28      5.54 o 
  -1   0  15        3.80       -1.28      3.88 o 
   1   0  15        3.52       -3.44      9.37 o 
 -11   1  15       14.70       11.93      8.09 o 
 -10   1  15        3.35       -2.13      5.96 o 
  -9   1  15        8.21        3.41      6.82 o 
  -6   1  15        7.24        5.69      3.45 o 
  -5   1  15        4.75       -2.00      3.58 o 
  -4   1  15        0.52        0.26      2.78 o 
  -3   1  15       36.94       43.49      4.74 o 
  -2   1  15        1.73        0.82      2.81 o 
  -1   1  15        0.15       -3.55      2.36 o 
   0   1  15       13.82        3.91      4.24 o 
 -11   2  15        2.95        5.27      5.32 o 
 -10   2  15        7.88        2.34      4.82 o 
  -9   2  15        0.01       -3.45      4.18 o 
  -8   2  15       20.54       25.56      7.24 o 
  -7   2  15       12.25        8.94      6.39 o 
  -6   2  15        2.40        1.49      3.31 o 
  -5   2  15        1.32       -2.13      3.61 o 
  -4   2  15       22.10       24.07      4.09 o 
  -3   2  15        1.86       -2.41      3.05 o 
  -2   2  15       85.98      111.84      5.58 o 
  -1   2  15        0.05       -1.83      2.77 o 
   0   2  15       19.43       21.16      3.86 o 
 -10   3  15       19.36       18.57      6.00 o 
  -9   3  15       60.34       54.73      7.38 o 
  -8   3  15      151.54      130.81     12.36 o 
  -7   3  15        0.54       -4.26      5.54 o 
  -6   3  15        2.18        0.25      3.78 o 
  -5   3  15       16.37       17.68      4.52 o 
  -4   3  15        3.93       -1.72      3.11 o 
  -3   3  15       12.51       10.44      3.67 o 
  -2   3  15       85.62      100.69      5.84 o 
  -1   3  15       22.59       31.47      4.18 o 
  -9   4  15       38.59       39.21      7.07 o 
  -8   4  15        3.89        6.81      7.67 o 
  -7   4  15        1.66       -7.67      5.96 o 
  -6   4  15       11.24        9.50      8.94 o 
  -5   4  15        1.73       -4.47      3.31 o 
  -4   4  15        0.57       -2.57      3.24 o 
  -3   4  15        0.71       -2.99      2.99 o 
  -2   4  15        0.02       -4.28      2.86 o 
 -10   0  16       11.45       10.65      7.24 o 
  -8   0  16        0.05        0.43      5.54 o 
  -6   0  16        5.42       -2.98      5.11 o 
  -2   0  16       42.37       48.99     10.65 o 
 -10   1  16        3.03        6.81      6.81 o 
  -9   1  16        0.09       -0.85      6.39 o 
  -6   1  16       12.05       11.07      5.96 o 
  -5   1  16        8.61        3.15      6.60 o 
  -4   1  16      169.87      186.41      9.80 o 
  -3   1  16        4.94        8.34      4.30 o 
  -2   1  16        1.08       -4.91      3.27 o 
  -9   2  16        9.21       11.71      5.12 o 
  -8   2  16        8.91        7.24      6.39 o 
  -7   2  16        2.78        2.56      5.96 o 
  -6   2  16       21.91       16.19      5.96 o 
  -5   2  16        1.83       -2.32      2.90 o 
  -4   2  16       10.24       11.92      3.92 o 
  -3   2  16       22.62       20.29      4.23 o 
  -8   3  16        7.89       -5.96      6.82 o 
  -7   3  16        7.23       -0.43      7.24 o 
  -6   3  16        1.93        0.85      5.11 o 
  -5   3  16       19.97       15.66      5.85 o 
  -4   3  16        0.44       -3.83      3.18 o 
                                                 
